# Supplementary material for: Analysis of prognostic model based on immunotherapy related genes in lung adenocarcinoma
Source: Sci Rep. 2022 Dec 21;12:22077. doi: 10.1038/s41598-022-26427-0 (PMC9772350; doi:10.1038/s41598-022-26427-0)
Supplement: Supplementary file 1 — Supplementary Figures. [file 41598_2022_26427_MOESM1_ESM.zip]

Archive with 5 entries (4 files):
- Supplementary Figures/
- Supplementary Figures/Supplementary Fig S1.tif
- Supplementary Figures/Supplementary Fig S2.tif
- Supplementary Figures/Supplementary Fig S3.tif
- Supplementary Figures/Supplementary Fig S4.tif
