# Supplementary material for: Analysis of prognostic model based on immunotherapy related genes in lung adenocarcinoma
Source: Sci Rep. 2022 Dec 21;12:22077. doi: 10.1038/s41598-022-26427-0 (PMC9772350; doi:10.1038/s41598-022-26427-0)
Supplement: Supplementary file 3 — Supplementary Tables. [file 41598_2022_26427_MOESM3_ESM.xlsx]

## Sheet: Supplementary Table S1
5000 pretreatment genes for WGCNA
gene	color
MT-CO1	blue
MT-CO2	blue
IGHA1	tan
SFTPB	brown
MT-CYB	blue
MT-ND2	blue
MT-ND5	blue
ACTB	black
SFTPA1	brown
ACTG1	grey
IGKV3-20	tan
GAPDH	brown
IGKV4-1	tan
SLPI	grey
S100A11	turquoise
RPS12	yellow
MT-RNR1	grey
HLA-C	magenta
RPS11	yellow
EEF1A1	yellow
RPS28P7	grey
MTATP6P1	blue
IGHG3	tan
JCHAIN	tan
IGKV3-11	tan
RPS6	yellow
IGLV1-40	tan
ENO1	brown
WFDC2	brown
IGLV3-19	tan
IGHA2	tan
GSTP1	green
TPT1	yellow
CXCL17	grey
LGALS3BP	grey
SFTA2	brown
TIMP1	black
AGR2	grey
RPL19	yellow
RPS2	yellow
IGHV1-18	tan
IGHV4-39	tan
RPS8	yellow
CD63	red
ATP1B1	green
LUM	black
FTH1	lightcyan
RPL11	yellow
RPL35	yellow
FN1	black
IGLV2-11	tan
C1QB	green
MDK	grey
PPDPF	turquoise
RPL27	yellow
IGLV3-1	tan
DUSP1	brown
BST2	grey
PRDX1	lightcyan
HSPA8	blue
RPL5	yellow
CEACAM5	grey
EPCAM	green
IGHV3-15	tan
PFN1	yellow
SFN	turquoise
CTSZ	green
UBB	yellow
IGHV4-34	tan
TACSTD2	grey
CHCHD2	lightgreen
IGFBP7	black
MARCKSL1	brown
RACK1	grey
CD24	grey
PTMA	brown
FLNA	black
GRN	green
RPL32	yellow
LAMB3	grey
PDIA3	green
RPL30	yellow
PKM	turquoise
RPL36AL	yellow
IGLV6-57	tan
ZFP36	greenyellow
SCGB3A1	grey
CD55	grey
LCN2	grey
CLDN3	grey
YBX1	brown
MT2A	grey
RPL18	yellow
RPS14	yellow
ISG15	grey
SNRPB	yellow
CCN2	black
TMBIM6	grey
MGP	greenyellow
CTSE	grey
SERPING1	black
TYROBP	green
EIF5A	yellow
DAD1	yellow
AGR3	brown
APP	grey
CIB1	turquoise
IGFBP3	grey
PRSS8	grey
HDGF	grey60
IGKV1-17	tan
H2BC12	grey
PLAAT4	grey
NQO1	lightcyan
PEBP1	grey
PTTG1IP	grey
NFKBIA	grey
IGKV1-16	tan
IGLV2-8	tan
CFL1	grey
ATP6V1F	yellow
JTB	yellow
PSMB3	yellow
BCAM	grey
UBC	grey
PSME1	yellow
IGFBP5	grey
RAB25	grey60
IGKV1-27	tan
VAMP5	yellow
YWHAE	brown
NNMT	grey
SCNN1A	green
PRDX6	lightcyan
KDELR2	lightgreen
RPL26	yellow
RPL18A	yellow
CCT3	grey60
STAT1	magenta
SYNGR2	turquoise
RPL23	yellow
ST14	grey
ASAH1	brown
SRP9	yellow
SSR4	yellow
JUND	grey
NIBAN2	yellow
NDRG1	grey
NOP10	yellow
C1orf116	brown
ARL6IP5	green
FCER1G	green
PERP	salmon
SCGB1A1	purple
MRPL14	yellow
CTHRC1	black
CALU	brown
SNHG29	yellow
RPL15	yellow
NDUFA1	yellow
POSTN	black
COX6A1	yellow
SERPINB1	grey
PLAU	black
HLA-DRB6	green
SEC61A1	salmon
ASS1	grey
SARAF	brown
PSMA7	yellow
GANAB	brown
RPS7	yellow
RPL21	yellow
TMED9	grey
PTP4A1	green
SLC40A1	grey
SOCS3	grey
PTGES3	yellow
PBXIP1	brown
H2AZ1	brown
TALDO1	lightcyan
DUSP6	lightcyan
PPIA	lightgreen
NUCB1	grey
DDX5	blue
POLR2L	turquoise
PDIA6	brown
CAVIN1	black
PRDX4	yellow
SOD1	yellow
CD52	green
CAPNS1	turquoise
IGHV4-31	tan
RBM3	yellow
FURIN	grey
TUFM	turquoise
DSP	brown
ODC1	green
TAPBP	magenta
C15orf48	grey
PRDX2	yellow
MTCO1P12	grey
APMAP	grey
TRMT112	yellow
MAGED2	grey
TOMM20	yellow
RARRES2	black
PGRMC1	grey
GHITM	lightcyan
PDLIM1	grey
GLO1	yellow
LAD1	grey
GNG5	yellow
PEA15	green
APOL1	grey
LGMN	grey
TMEM125	brown
CYC1	yellow
BLVRB	turquoise
TNFSF10	grey
CTSK	black
EPAS1	greenyellow
RAB7A	salmon
MPZL2	brown
ERP29	green
CNN2	grey
TFF3	grey
FKBP8	pink
COX5B	yellow
UQCRQ	yellow
UBE2L6	magenta
MGST1	lightcyan
RGCC	greenyellow
FXYD3	grey
ERH	yellow
SERF2	yellow
CD99	grey
PPIAP22	lightgreen
HNRNPF	brown
EHD2	black
WARS1	magenta
TRIM28	pink
ATP5ME	yellow
PFKP	brown
ARHGDIA	turquoise
ITGB2	green
CDC42	yellow
HTRA1	black
SNHG32	yellow
NEAT1	turquoise
KPNA2	brown
PYCR1	green
MARCKS	brown
TESC	green
SELENOW	red
FXYD5	red
TAP1	magenta
GDI2	blue
NDUFB11	turquoise
ZFP36L2	magenta
CAPZB	black
ABCC3	brown
PODXL2	grey60
ACADVL	blue
RAN	yellow
PFDN5	yellow
ZDHHC9	grey
PLVAP	greenyellow
YWHAH	green
RPS2P5	grey
SCARB2	grey
TGFBR2	greenyellow
ATP5MD	yellow
PSMD4	grey60
ALDH1A1	lightcyan
PTPRF	red
CUTA	yellow
ADAR	grey60
WSB1	blue
RHOC	yellow
IGHV2-70	tan
CKAP4	brown
EIF4G1	salmon
FKBP2	turquoise
SNHG6	yellow
SEZ6L2	grey
IGFBP2	grey
TSPAN3	brown
MDH2	grey
AUP1	yellow
SLC1A5	grey
CALM3	grey
SF3B4	grey60
OAT	grey
CLIC4	black
TGFBI	black
MYOF	grey
LAMP1	grey
DPYSL3	black
CRIP2	grey
IFNGR2	grey
DSG2	brown
P4HA1	brown
SUMF2	lightgreen
CLPTM1L	grey
COX5A	yellow
SUSD2	brown
HLA-F	magenta
AHCYL2	brown
AURKAIP1	turquoise
TNFAIP2	grey
SPDEF	grey
KIAA1522	grey
RHBDD2	grey
EID1	blue
WDR45B	brown
YIPF3	grey
NOP53	brown
PPP1CB	grey
STARD10	green
SLC9A3R2	brown
IGLV7-43	tan
TPP1	green
PPP1R14BP3	yellow
HSPA1A	grey
PLEC	yellow
TRIR	yellow
CLTC	turquoise
AHCY	yellow
MRPL51	yellow
CAV1	greenyellow
SNHG8	yellow
CBX3	lightgreen
CMPK1	grey
LRRC59	brown
NACA	yellow
TMEM9	green
DYNLL1	yellow
COX4I1	yellow
ADAM15	grey60
KLF5	grey
TGOLN2	yellow
MTPN	brown
TMEM109	green
UBA1	pink
FBL	brown
EMP2	greenyellow
ERO1A	brown
GNAI2	green
F11R	grey60
TPM2	black
SRPRA	grey
RASSF7	blue
EMILIN1	black
RCC2	brown
CD4	green
GPC4	grey
RGS2	grey
SEPTIN2	grey
DRAP1	yellow
ADIPOR1	green
SDF2L1	turquoise
IGHV3-53	tan
NAMPT	grey
HMGN4	yellow
TPM3	grey60
ALDH3A2	green
C6orf62	turquoise
EEF1A1P5	yellow
CIRBP	blue
PRDX3	yellow
TOP2A	brown
PSMD2	salmon
SMPDL3B	green
POLDIP2	grey
FOSL2	grey
MFSD10	blue
ARF3	grey
PIM2	tan
PMVK	grey60
LAMP2	grey
CYP27A1	green
HMGB2	brown
IL13RA1	grey
TMEM256	yellow
RGS1	green
HES1	grey
ARF6	grey
PPP4C	yellow
PAFAH1B3	brown
TRIP6	grey
ATP6V0B	yellow
HTRA3	black
ARL4C	black
CYB5R3	grey
CD79A	tan
TMEM147	yellow
SFRP4	black
CENPX	yellow
IARS2	red
KPNB1	brown
PPA1	yellow
NRGN	grey
MMP15	grey
CTNND1	yellow
JPT2	grey
YKT6	lightgreen
SCAMP3	grey60
SLC38A2	grey
AMIGO2	grey
ABHD11	blue
PSMC4	brown
SLC6A14	grey
QPRT	grey
ITGAV	turquoise
LIPH	grey
RAD23B	brown
LAMC1	red
PLOD1	black
PGAP6	grey
PLAAT3	grey
UBALD2	turquoise
AP2S1	yellow
PFKFB3	grey
STEAP4	grey
ORMDL3	brown
EIF3L	grey
SSNA1	red
DDRGK1	grey
FAM83H	grey
KRT17	grey
CAPN1	grey
NCOA7	grey
WLS	grey
FMOD	black
NOTCH3	pink
LMAN1	brown
EPHA2	grey
STAU1	brown
LAMB2	grey
ABRACL	yellow
CENPB	pink
KCNK5	brown
NBL1	black
SBDS	grey
TUBA4A	grey
AL591895.1	blue
AIP	yellow
MYC	grey
PDAP1	brown
NDUFA2	yellow
MSMO1	grey
ANGPTL4	grey
VWF	greenyellow
GARS1	lightgreen
EPRS1	red
MRC2	black
ATP2A2	brown
AC018738.1	grey
RNPEP	green
HSPG2	black
SCNN1B	grey
ELN	black
HDAC1	brown
SERINC3	red
TIMM10	yellow
TAF7	yellow
PTK7	grey
NUDC	grey
S100A13	yellow
SRI	yellow
SHARPIN	blue
ALDH3B1	brown
GDE1	grey
ATP5PD	yellow
PPM1G	brown
ABHD2	red
NME4	turquoise
RPS29	yellow
CD82	green
ATP5F1A	yellow
MZT2B	yellow
ANKRD65	grey
GIPC1	turquoise
ANXA6	green
ALDH18A1	green
PNRC1	grey
ST3GAL5	brown
PA2G4	yellow
EMC7	yellow
TMEM50A	grey
STEAP1	grey
GRB2	green
LAMTOR4	yellow
IL2RG	magenta
NIPSNAP1	brown
SMIM14	grey
TXNDC11	brown
ESYT2	grey
TMEM230	yellow
YPEL5	yellow
TRBC2	magenta
SLC29A1	grey
HPGD	grey
FKBP4	brown
BTBD6	grey
INPPL1	blue
AP001324.1	midnightblue
RRAD	purple
GAS6	green
SNORD104	blue
SCCPDH	grey
U2AF2	pink
CAPRIN1	cyan
HADHA	grey
ZMAT2	grey
EI24	grey
XPR1	grey
WDR1	grey
TMED7	blue
SLC39A6	red
WASF2	red
TRAF4	green
RAB13	grey60
CMTM3	black
GBP1	magenta
AQP4	greenyellow
MRPL18	yellow
SDF4	grey
OLFML3	grey
RNF167	turquoise
LMF2	blue
ADAM8	grey
ACBD3	turquoise
UBE2H	red
ATP5PB	yellow
KITLG	turquoise
LRG1	grey
HPRT1	yellow
GEM	grey
PTBP1	pink
PROM2	grey
LLGL2	blue
WDR6	blue
MMP12	brown
NME1	yellow
ABHD12	grey
IGKJ5	tan
MUC21	grey
GOLT1A	grey
CTSF	grey
ZFAND5	grey
SLC43A3	lightcyan
MID1IP1	brown
ITGA2	grey
NELFE	yellow
EFCAB14	yellow
ELMO3	blue
RHEB	yellow
TNFRSF1B	green
POLD2	lightgreen
GALE	grey
THY1	black
ATP5PF	yellow
LPIN2	grey
DNAJC3	turquoise
FAM120A	grey
CCNG1	pink
TM7SF3	grey
SPTBN1	yellow
RAI14	grey
PSMB10	magenta
PRKCD	brown
MRPL9	grey60
MTHFD2	yellow
ARSD	brown
OGDH	lightgreen
ALAS1	grey
ETV4	green
ABHD14B	brown
SCAND1	yellow
UBE2M	pink
KAT2A	blue
UBTD1	brown
SLBP	brown
DIAPH1	yellow
C1orf198	grey
EIF5B	brown
EPHB4	grey
CTSO	green
WNK1	red
FAM107B	grey
ARGLU1	blue
ANGPTL2	black
OAS3	brown
PABPN1	blue
ELK3	black
GOT1	grey
PHB	yellow
TMEM98	grey
PNPLA2	blue
SLC38A10	blue
TREM1	grey
SPSB1	black
YPEL3	blue
PIP4K2C	grey
SMCO4	grey
AC018638.2	blue
PTPRU	brown
TFPI	grey
ABLIM1	red
DNAJC5	grey
CLIC2	grey
ATP2B4	grey
SLCO2A1	grey
NDUFS4	yellow
PCP4L1	grey
IGLV2-18	tan
TNFRSF10B	grey
H2BC21	grey
RNASE6	green
STAT2	blue
TP53I3	lightcyan
PNN	blue
UBXN4	turquoise
MAN2B1	green
LMBRD1	pink
DAP3	grey60
MAP7D1	black
CD2AP	turquoise
BATF	red
PROCR	grey
RNF19B	grey
DMBT1	grey
MGAT4B	grey
PLIN2	grey
GALNT1	grey
USF1	grey60
PEF1	grey
WBP2	grey
HIBADH	lightgreen
HTATSF1	brown
CORO1C	black
ENTPD6	blue
PJA2	turquoise
MANBAL	yellow
CPSF1	blue
SECTM1	grey
RAB6A	brown
GPRC5C	brown
UBE2J1	tan
CDKN1B	grey
EMD	grey
GBP3	magenta
ANKRD10	blue
TFG	salmon
DTX3L	turquoise
EGFR	lightgreen
PLSCR1	salmon
LAMA5	blue
SNAPIN	yellow
SDHAP3	blue
POLR2G	yellow
NTN4	green
TARS1	brown
TAX1BP1	lightgreen
NID1	black
MUC20	grey
STK39	grey
MOGS	pink
MAPK13	grey
SQLE	grey
RALB	grey
EBP	grey
MRPS15	yellow
CSRP1	greenyellow
AC136475.3	blue
IL27RA	grey
SNRPD3	brown
RPL13AP5	midnightblue
PYGL	brown
TIMM13	yellow
MRPL37	brown
PTTG1	brown
GOLPH3L	grey60
MRPL17	yellow
RCN1	grey
STN1	brown
FKBP3	brown
PABPC4	grey
ZBTB7B	grey60
TRIM2	turquoise
SLC16A4	lightcyan
NELFB	grey
HK2	grey
ITPKC	grey
TOP2B	red
FAM168B	red
TMEM248	grey
ZNF358	pink
SMIM26	yellow
IGHV4-61	tan
PDCD5	yellow
ARHGAP1	yellow
EVI2B	magenta
MRPL58	yellow
LEPROT	blue
MCM6	brown
SNX6	brown
ESAM	brown
MIEN1	grey
FERMT3	green
TRNP1	grey
DDIT3	grey
PYCR2	blue
ANAPC11	yellow
ATL2	green
MPC1	yellow
CSF1	green
CRTAP	grey
MPC2	yellow
IRF2BPL	grey
SREBF1	blue
RUVBL2	pink
ABCF1	brown
FAM114A1	grey
OCIAD1	yellow
ISYNA1	blue
SLC22A3	brown
PRRC2C	red
SMPDL3A	grey
COPS7A	turquoise
PXDN	black
DTX4	grey
UHMK1	turquoise
DENR	brown
MCFD2	blue
ST6GALNAC4	salmon
CD248	black
CLPTM1	grey
MFGE8	black
FAM102A	grey
PRAF2	grey
UGCG	grey
TSPAN6	yellow
M6PR	salmon
AKAP1	grey
GALNT2	grey
PPP1R35	grey
RALY	grey
ARAF	grey
TSPYL1	red
EXOSC4	grey
SRRT	pink
SSH3	blue
TENT5C	tan
RANGAP1	brown
PSMB2	brown
COPB2	salmon
VDAC2	lightcyan
STYXL1	yellow
CAST	turquoise
ZBED1	grey
PAF1	pink
EVA1A	grey
TRAF7	grey
TUBB2A	grey
AP1B1	green
KLHDC8B	brown
PSME3	brown
MCRIP1	yellow
SRPRB	yellow
CYP24A1	grey
NOL7	yellow
THRAP3	red
RAB11FIP1	grey
TMEM9B	brown
PSMD7	brown
NUDT14	yellow
STK38	salmon
MFSD4A	grey
UBE2Z	brown
TOMM34	brown
LMNB1	brown
KIAA0100	red
PARP10	blue
IL10RB	yellow
METRNL	grey
PHLDA1	grey
CHTF8	grey
FUT3	grey
DCAF7	red
PLEKHB2	blue
PDLIM7	black
ALG1L	grey
POLDIP3	grey
SAMD1	pink
PNRC2	turquoise
FGD5-AS1	turquoise
FGL2	turquoise
FAM89B	grey
SUPT5H	pink
SLC38A1	brown
HSPB8	grey
MYO1B	turquoise
PFKL	blue
G3BP2	turquoise
TCTA	brown
HSF1	grey
RANBP9	red
ZBTB4	brown
C19orf48	pink
PRPS2	grey
RNF10	grey
MAPK3	grey
HSPBP1	pink
PAIP1	brown
CMAS	brown
MYD88	green
EIF5	turquoise
CTNNBIP1	grey
NAB2	grey
NDUFAF3	turquoise
DNAJC8	yellow
GOLT1B	yellow
FNBP1L	turquoise
SMARCA4	pink
STXBP1	grey
EML4	turquoise
LTBP4	greenyellow
EFR3A	turquoise
JOSD1	grey
EIF4A3	brown
DDX56	lightgreen
GLB1	grey
SDHD	yellow
TUBB6	black
NDUFB6	yellow
DPYD	turquoise
CSRNP1	greenyellow
EFNB2	black
IGF2R	red
PXN	grey
HM13	grey
HUWE1	red
C11orf96	brown
SDHB	yellow
UBQLN4	grey60
CREBL2	green
PTK6	grey
GPCPD1	turquoise
IDH3G	grey
IRF3	blue
GRAMD4	grey
GRB7	grey
OXA1L	grey
SSR1	brown
SIRPA	green
ETF1	grey
ARRDC1	blue
YME1L1	brown
IRX2	grey
AP3D1	pink
SLC4A2	pink
ESRP2	blue
HADHB	grey
ANXA3	grey
TMEM263	brown
DDX23	brown
B3GAT3	blue
GBA	grey60
SPG21	grey
NR1H2	turquoise
CHMP4C	grey
FBLIM1	black
SON	turquoise
DDX1	brown
VCL	black
C1GALT1C1	yellow
MCM2	brown
CASC4	grey
STX16	blue
FARSA	pink
IER5	grey
DNAJB2	blue
IRF1	magenta
KIF1C	brown
ACIN1	blue
ITGA5	black
AC018638.5	blue
MYLIP	grey
AC020916.1	blue
MAP1LC3A	grey
NOXA1	blue
GLIPR2	green
PNMA1	brown
HACD3	grey
HMGCS1	brown
NOC2L	brown
LGR4	grey
MARCHF6	turquoise
VPS25	yellow
MDFI	grey
SEMA3C	black
AXL	black
NCAPD2	brown
BACE2	grey
FPGS	turquoise
FZD6	grey
PLPP2	green
SLC39A4	grey
ATF3	grey
TRA2A	blue
SEL1L	tan
GPC3	grey
PLEKHM2	green
RAC3	brown
ACSL3	red
INAFM2	brown
PLEKHO2	green
CELSR1	yellow
CBX4	pink
AKAP17A	blue
TRIP10	pink
SUPT16H	brown
CNIH1	yellow
PODN	black
CKS1B	yellow
PSMF1	grey
LIF	grey
CXXC5	grey
JAGN1	yellow
GTPBP6	blue
CLK2	blue
NRSN2	grey
AC006001.4	grey
CDK16	brown
DUSP3	grey
GNA13	turquoise
LPL	grey
MAP2K2	pink
MED10	grey
HMGB1	yellow
LRPAP1	grey
UNG	brown
VPS26A	blue
SRSF11	blue
FAM20A	grey
SPOCK2	greenyellow
PSMD10	yellow
GNA12	lightgreen
PGAM1	brown
BAK1	grey
CCNJL	grey
CACFD1	blue
SEC16A	red
SART1	pink
MRPL57	yellow
GIMAP7	magenta
LZTS3	blue
MAT2B	green
SGPL1	red
FKBP5	grey
GGTLC1	brown
SLC16A5	grey
NUMA1	blue
TIMMDC1	yellow
MS4A4A	green
SLC29A2	blue
NAGA	green
CAVIN3	black
RNF114	grey
SNX10	green
PROS1	greenyellow
IMMT	brown
CSK	magenta
HNMT	brown
GLYR1	yellow
STK17B	turquoise
LONP1	pink
SERTAD3	red
RBM8A	grey60
CD3E	magenta
ARHGAP4	blue
NDN	black
IFI27L2	yellow
TMX1	salmon
TSEN15	yellow
MOXD1	black
EXOSC5	yellow
ATP8B1	green
NPLOC4	blue
PPP4R1	grey
CDK9	blue
C11orf24	grey
GCLC	lightcyan
GPX2	lightcyan
NBEAL2	blue
SLC20A1	brown
GALNT7	grey
TP53TG1	yellow
TRIAP1	yellow
PPP2CA	blue
FLYWCH2	turquoise
USF2	grey
PIAS3	blue
FKBP11	tan
BPNT1	grey
VPS29	yellow
APOL6	magenta
CSNK2B	yellow
MLLT1	pink
PAK2	salmon
TP53INP2	grey
C14orf119	yellow
OBSL1	green
SNRPF	yellow
TAB2	red
CDC42EP4	grey
PABPC1L	blue
YIPF1	grey
BOD1	yellow
MEF2D	grey60
TNFRSF14	blue
CPQ	brown
ITM2A	magenta
ERI3	yellow
RETREG2	grey
DPY30	yellow
TRIM21	magenta
EWSR1	blue
NABP2	yellow
XPO1	brown
PTPN6	green
CSNK1G2	pink
UBE2D2	yellow
LIMA1	grey
NOTCH2	turquoise
TFCP2L1	green
ASF1B	brown
NAXD	grey
ZNHIT1	yellow
ACKR3	grey
UBE2K	brown
CAPZA2	grey
MAP2K1	grey
DAPK3	pink
ARID1A	red
TYMS	brown
COL12A1	black
MRPL40	yellow
FGFR3	grey
MBNL2	turquoise
STK40	grey
EIF3J	brown
SORBS3	grey
RAMP2	greenyellow
INHBB	grey
RNF7	yellow
TRAFD1	magenta
HYAL2	turquoise
GGA2	blue
LPXN	green
PACS1	grey
SLC2A3	grey
SCOC	yellow
NXN	grey
TMEM150A	brown
NAP1L4	grey
E2F1	brown
ATXN7L3B	brown
SBK1	grey
RRM1	brown
POGLUT3	brown
LSM14B	blue
MRPS25	blue
MRPS2	grey
KRT10	grey
BAG1	green
SH3BP4	grey
RPL17	yellow
SSU72	grey
WBP11	brown
BAZ2A	red
GLA	lightcyan
WRNIP1	brown
PIEZO1	grey
MMP24OS	grey
ABL1	red
IFNAR1	turquoise
MACROH2A2	brown
CRLS1	grey
USP11	grey
TMEM115	turquoise
PAPSS1	green
GBF1	yellow
SPRYD3	grey
IL18	green
SSB	brown
HNRNPA0	grey
CASP4	green
SERTAD1	red
SLC7A2	green
SH3PXD2B	black
B3GNT2	salmon
JOSD2	grey
KDM2A	yellow
BCKDK	grey
PRUNE1	grey60
ATP6V0E2	pink
SH3PXD2A	black
IGHV4-4	tan
PUM1	red
FOXM1	brown
NSA2	yellow
EDIL3	black
SGTA	pink
PDPN	grey
UNC13D	grey
SOAT1	grey
GNAQ	turquoise
IGKV3D-11	tan
PI4KB	grey60
TYK2	pink
PLEKHA6	grey
SPNS2	grey
REEP4	grey
IGSF6	green
RANBP1	brown
ARHGAP30	green
KCTD3	brown
SLK	red
ENPP4	turquoise
ANXA2P2	midnightblue
SLC35C1	grey
PIP5K1A	grey60
DMTN	grey
VPS72	grey60
PSMA4	yellow
ATP6V0D1	green
FN3KRP	grey
MED8	yellow
MEX3D	pink
NDUFB2	yellow
UBLCP1	grey
BAMBI	grey
BTBD2	pink
CPT1A	grey
CRKL	brown
CIZ1	pink
PAIP2	yellow
CLUH	green
DDB1	red
LSM10	yellow
AC093673.1	grey
BOLA1	yellow
CARHSP1	grey
ANG	grey
COX7A2L	yellow
CEMIP2	yellow
TGFA	grey
AUTS2	grey
DANCR	green
PITPNM1	grey
YIPF5	blue
NCBP2	salmon
GALNT12	grey
NTHL1	yellow
RAB27B	grey
DESI2	grey
FARSB	brown
EIF1B	yellow
FMNL2	turquoise
EFS	grey
TSG101	yellow
VAV2	pink
ARPC5L	grey
DESI1	grey
ST6GALNAC6	brown
MINK1	blue
STX3	grey
RAB7B	grey
PIP4K2A	green
ECI1	yellow
GNPNAT1	brown
USP14	brown
FBN1	black
TMED5	turquoise
ARMC1	brown
ABHD11-AS1	red
NDUFAF2	yellow
PAPOLA	turquoise
CAPN13	grey
ZDHHC4	lightgreen
UQCRFS1	grey
KLF3	turquoise
CEMIP	grey
CKLF	yellow
SPTLC1	blue
RHNO1	brown
AC005332.3	turquoise
HSPA13	yellow
NMD3	salmon
ABI1	salmon
CDS1	purple
FAAH	blue
DHX32	grey
TMEM14B	yellow
AURKB	brown
SLC27A4	grey
LOXL1	black
UTP18	brown
AIMP2	brown
RRP9	grey
NECAP2	yellow
SMIM20	yellow
ZNFX1	turquoise
SLC7A8	grey
TPR	red
BMF	grey
SPCS1	yellow
NMT1	brown
AC078925.4	green
PLEKHB1	grey
WIPF1	magenta
ERV3-1	grey
NCAPH2	grey
MUL1	grey
KIF3B	red
KTN1	red
MICU1	grey
CTBP1	blue
MMP28	grey
FBXW4	brown
ZNF185	grey
RACGAP1	brown
SULF2	black
METTL9	yellow
MBTPS1	red
STMP1	yellow
CAMLG	yellow
HMOX2	red
CDCA7	grey
POLR2B	turquoise
ADH1B	greenyellow
SLC35F6	grey
ABCF2	brown
FAM8A1	grey
TRPM4	grey
ORAI1	turquoise
DHX15	turquoise
CFB	grey
NMRAL1	blue
EFNB1	grey
TNIP2	grey
DEDD2	grey
AC244090.1	red
AC005288.1	red
CDC42EP3	grey
MYL6B	yellow
NELFCD	grey
SMURF2	grey
RERE	red
GOLGB1	turquoise
TMEM128	yellow
ISOC1	grey
ZNF503	grey
CNP	brown
ORMDL2	yellow
PYM1	yellow
PAFAH1B2	brown
AC015922.2	red
NMB	lightcyan
PPP4R3A	turquoise
SCAMP4	pink
PRPF3	blue
AFDN	turquoise
CXCL12	black
SMC1A	red
SIVA1	yellow
ODR4	cyan
ADIPOR2	brown
A4GALT	grey
SAMD9L	magenta
TACC3	brown
DHX40	grey
AC099850.4	brown
DRAM2	yellow
SPAG5	brown
CORO2A	grey
SMIM29	yellow
HSD3B7	grey
TBC1D9B	yellow
TFPT	pink
MARK2	pink
ALPK3	grey
ATXN7L3	brown
TELO2	blue
NDUFB8	yellow
TTC9	grey
TMEM87B	turquoise
RTN4RL2	grey
LRRFIP1	yellow
MAPK8IP3	blue
SIPA1L2	grey
SSBP3	grey
STC1	grey
LHFPL2	green
ARL16	yellow
VPS37B	pink
C1orf162	green
CYTH1	blue
TMEM250	grey
PTPN13	turquoise
GBA2	blue
ZNF672	grey
SLC35D2	grey
ERP27	grey
HIPK3	cyan
TNKS2	red
TSEN54	blue
BCL9L	red
ESM1	grey
YARS1	brown
ARRDC2	brown
CRISPLD2	black
THEM5	grey60
HS6ST1	grey
EP300	red
NUDT2	yellow
ADCK2	grey
DSN1	brown
CNPY2	yellow
RHBDF1	blue
TJP1	red
DSTNP2	grey
ACKR1	greenyellow
MRPL43	yellow
MAP1S	pink
DLGAP4	pink
VWA2	brown
NDRG3	grey
SLC39A14	salmon
SLC25A13	brown
BABAM1	pink
VPS35	grey
DYNC1I2	blue
USP10	brown
SPTLC2	turquoise
GHDC	brown
SRSF8	grey
PIGS	red
IRF2	magenta
MRPL27	yellow
RELB	magenta
EIF2S1	brown
BUD23	grey
RALGDS	blue
RAB3D	grey
TRMT10C	yellow
GPAT4	grey
DDX49	pink
EBLN3P	turquoise
TMEM163	brown
CSNK1A1	turquoise
MIR4664	red
SNX25	turquoise
RNF208	blue
SLC12A2	grey
MYH11	purple
PEMT	grey
TRPT1	blue
ATP13A3	salmon
NCOA5	blue
ZFAND6	yellow
ANO6	turquoise
MAX	magenta
POMGNT1	grey
STAB1	green
SLC39A9	turquoise
CEBPZ	brown
NDUFS3	yellow
RALGAPA2	turquoise
RPS15P4	grey
MEGF6	blue
NR4A2	grey
USP1	brown
TMEM92	grey
AC073896.4	blue
MELK	brown
TMPRSS13	grey
TSPAN17	grey
TRAF2	blue
RAB17	blue
COL8A2	black
CIR1	grey
POGK	red
WDR26	turquoise
ANO9	blue
EHMT2	brown
AC115618.2	grey
SKIL	turquoise
LIMD2	magenta
TTC3	turquoise
EIF3F	yellow
DDX58	grey
TCF7L1	grey
SPINDOC	brown
SSBP1	yellow
F8A1	grey
H4C8	cyan
MBOAT1	turquoise
LRRC32	greenyellow
RASSF2	magenta
DHX16	brown
DBNDD1	green
CCDC97	pink
FNIP2	turquoise
PSMB8-AS1	magenta
ASNSD1	yellow
PRKD2	pink
PHYH	yellow
BTBD1	red
COPG2	brown
DNAJA2	yellow
EMC3	yellow
HMGB1P6	yellow
MIR570	turquoise
ENTR1	grey
NUAK2	grey
NSUN5	lightgreen
TMUB2	blue
RPE	yellow
STRN4	pink
CASP7	grey
CYP4X1	purple
PLEKHF2	grey
NFIB	turquoise
SH2B1	blue
RIC8A	grey
QTRT1	blue
DDX41	grey
PLK1	brown
DCAF11	grey
DHTKD1	green
CABIN1	blue
ACAT1	grey
UBR5	turquoise
TXNDC9	yellow
NSFL1C	grey
FUNDC1	yellow
S100B	green
RNF144B	greenyellow
PITRM1	grey
PTPRK	turquoise
BCL9	grey60
TNFRSF19	purple
SUDS3	brown
SRP68	grey
HPS1	green
BSDC1	grey
UBE2Q2	yellow
RECQL4	brown
EFNA5	grey
PLPPR2	pink
EMC2	grey
RPS7P1	midnightblue
VPS52	blue
SMARCC2	red
CYRIB	brown
ZDHHC3	grey
RAB35	brown
IWS1	red
MTMR12	turquoise
RARS2	yellow
CTXN1	purple
KIFC3	blue
AC015922.3	grey
MT-TC	yellow
MRPL2	yellow
ZNF581	yellow
WDR5	brown
MLF1	salmon
CC2D1A	pink
DNAL4	purple
PIK3AP1	green
PSMD14	yellow
DCAKD	grey
BLOC1S2	lightcyan
PANX1	brown
CDCA4	brown
PLEKHA4	grey
ARL4D	grey
GGPS1	green
TTC7A	grey
MLX	yellow
DENND4B	blue
GATAD2A	pink
SLC35A1	grey
GASK1B	grey
AL390728.6	blue
TICAM1	pink
PRRG4	grey
PDGFC	black
FNDC4	grey
SNX5	grey
TAP2	magenta
FRMD8	pink
CGGBP1	turquoise
HNF1B	brown
ITGAX	green
NARF	blue
CXXC1	blue
LARS1	turquoise
CDIP1	grey
AC104083.1	turquoise
TAF1C	blue
SLC35F5	turquoise
TMEM70	yellow
PPP4R3B	turquoise
ITPK1	grey
PI4K2B	grey
SPIDR	grey
NSF	grey
TSPAN7	lightcyan
HIPK2	turquoise
BCR	yellow
BHLHE41	green
COMMD10	yellow
IFT52	yellow
NRM	brown
CCL3	green
SEC23A	brown
ATRN	red
BRAT1	lightgreen
MRGBP	brown
IGHV1-45	tan
RAB4A	grey
CLN6	grey
STK25	blue
NUDT15	yellow
ACADM	grey
OCEL1	turquoise
MYO1E	grey
MFSD5	grey
FBXW11	turquoise
MVD	blue
PATZ1	blue
MINDY1	grey60
UBE3C	turquoise
TRAM2	black
EPSTI1	magenta
SLC1A4	tan
ATF6	turquoise
GPBP1	turquoise
NUCB2	grey
DNM2	grey
BTBD9	brown
XPO7	red
UXS1	grey
PHF10	turquoise
KDM6B	blue
SBDSP1	grey
HEXD	blue
SLC35B1	green
MAPK1	red
FAM193B	blue
STIM1	grey
KIRREL1	black
OSCAR	green
NDFIP2	yellow
UBAC1	brown
AC083799.1	salmon
CLCN3	grey
BCL7C	yellow
R3HCC1	grey
MRPL32	lightgreen
ATP8B2	turquoise
SLC25A20	grey
TXNDC15	grey
XAB2	pink
CCL4	magenta
CD86	green
UNC5B	black
ANKIB1	cyan
TCF19	brown
RITA1	brown
WDR77	brown
ACBD5	red
INSR	grey
RASSF4	green
MAN2B2	yellow
ARL5A	turquoise
C20orf96	purple
CSF3R	grey
EEF1AKNMT	red
PRF1	magenta
ITCH	red
RABL6	blue
MRPL13	yellow
NUP98	red
MSL1	red
ATF1	brown
PPP6C	grey
CENPU	brown
TP53BP2	red
SEC14L1	green
AC090204.1	grey
RCAN2	brown
ZNF710	grey
FAM20B	red
PPP1R13B	blue
KYAT3	grey
SRCAP	pink
MRPS9	brown
ZNF24	turquoise
MRM2	lightgreen
AP2A2	blue
SERINC5	turquoise
CHST11	green
THUMPD1	turquoise
ZKSCAN1	turquoise
SRA1	yellow
POP5	yellow
PPTC7	grey
FMO2	greenyellow
AMD1	grey
KLHDC10	turquoise
POLR3K	yellow
LARP4B	turquoise
GALK1	grey
HEBP1	grey
FYN	magenta
DPCD	purple
COQ10B	yellow
GSDMB	blue
AHSA2P	blue
ALDH5A1	grey
CEBPZOS	yellow
MB	grey
MMS19	grey
CCDC58	yellow
METRN	red
SLIRP	yellow
ZMYND8	red
SLC25A4	grey
SCNM1	grey60
FYCO1	turquoise
LINC00674	turquoise
GNL2	brown
CHD8	red
RNASET2	grey
STARD3	grey
LRRC47	blue
KXD1	pink
MTA1	blue
DCAF15	pink
CLASRP	blue
RTCA	brown
ARMCX1	green
SLC66A2	grey
SECISBP2L	grey
SGSM2	blue
MBD2	grey
LSG1	salmon
POLR1C	yellow
LRRC45	blue
ETV6	salmon
CFAP20	yellow
HMGCR	red
CFAP36	yellow
CDKN3	brown
SNX18	turquoise
AFF1	turquoise
FAM168A	red
DROSHA	grey
ACADSB	grey
RPL21P16	grey
USP21	grey60
OSGIN2	brown
ARID5B	turquoise
RANGRF	grey
ERMP1	salmon
PRKAR2A	red
AHDC1	blue
GMPPA	turquoise
HSH2D	blue
HELZ2	grey
C7orf26	lightgreen
HERPUD2	lightgreen
TCEAL3	grey
WASH8P	blue
LAMA4	black
UNC119B	purple
NDRG2	greenyellow
LANCL1	red
DAZAP1	pink
GTF2B	yellow
LEPROTL1	grey
ETFB	turquoise
TBCD	blue
RANBP2	red
IFIT5	grey
KPNA4	salmon
ARHGEF17	blue
CCND2	grey
RECQL	brown
SETD5	turquoise
PSIP1	brown
TSPAN31	grey
C2orf68	grey
MAPK14	turquoise
B3GALT6	pink
NIP7	yellow
EVL	magenta
OCLN	turquoise
COQ4	blue
SETD7	turquoise
CHRDL1	greenyellow
CEBPG	brown
MEX3A	brown
HYAL1	grey
AIMP1	yellow
TBC1D17	pink
TESK1	pink
BCL2L12	pink
TMC8	magenta
ALDH7A1	grey
ECI2	grey
RASL11A	grey
TUSC2	yellow
ZNF282	pink
SNX21	grey
ADAMTS1	greenyellow
PSMC6	yellow
PPP6R3	turquoise
ZNF787	pink
PNPO	grey
PLEKHH3	blue
IL2RB	magenta
RAB8B	turquoise
PAQR4	grey
PSKH1	grey
GUCY1A1	turquoise
DHRSX	grey
EIF2AK2	turquoise
CCDC115	grey
MAF	green
PPP1R2	salmon
THAP9-AS1	turquoise
MYO18A	grey
RNF141	grey
CHI3L2	grey
PRPF38B	turquoise
PCGF3	blue
CDC73	cyan
EMC9	yellow
YY1	salmon
PKN2	cyan
NKIRAS2	brown
PNKP	blue
SNRNP40	yellow
ANKZF1	blue
RARG	grey
RRAGD	salmon
RTF1	red
SETD3	grey
PRKACA	pink
HLA-DQB1-AS1	magenta
UBE2D1	brown
SMPD4	brown
BMP1	black
ZMYM3	blue
PTPRS	grey
PCLAF	yellow
RPS2P46	midnightblue
RB1CC1	turquoise
LAIR1	green
NDC1	brown
TMEM161A	pink
GNAI1	lightcyan
CCNO	grey
ATG4B	blue
VPS36	turquoise
MACROH2A1	brown
ZDHHC2	grey
KDM4A	red
AGAP3	pink
NT5C2	red
BLCAP	grey
DUSP2	magenta
PHF2	red
CYFIP2	brown
INTS3	blue
MIR22HG	brown
PARVA	black
ERLIN1	brown
PRPF4B	turquoise
TSFM	grey
PEX2	yellow
STAT5B	magenta
UBE2G1	brown
FOSL1	grey
LINC01436	grey
SLC30A9	turquoise
SLC15A2	brown
NFU1	yellow
PAQR7	grey
GALNT11	grey
PHKB	turquoise
LDHD	grey
LONP2	turquoise
VPS18	grey
MBD3	pink
SLC11A2	grey
TBC1D13	grey
CNNM3	red
LHPP	grey
CAND1	grey
OSGIN1	lightcyan
ATG101	yellow
SNHG12	blue
WIPI1	salmon
CCDC9	pink
SYNE4	grey
MOSPD1	grey
MED1	red
AGAP2-AS1	grey
ABHD14A	salmon
ERLIN2	lightcyan
CHPT1	grey
USP19	blue
CEP70	turquoise
PGP	yellow
FAM222B	red
SEM1	brown
HSDL1	grey
RBFOX2	turquoise
CD7	magenta
KIDINS220	red
VMO1	grey
DNM1L	brown
RILP	brown
UBTD2	grey
PTPRJ	turquoise
PLEKHA2	green
SLC17A9	blue
IRS1	grey
TTC39A	grey
KMT2B	pink
ZSWIM4	pink
LRP3	grey
GSPT2	grey
TMEM160	yellow
ACTG2	purple
CACNB3	grey
HGD	lightcyan
ATOH8	brown
SLC35E2B	blue
SLC16A9	grey
TMED3	yellow
MRPL19	brown
MT-TT	grey
MYO1G	grey
PNPT1	brown
MRPS27	grey
MYCBP	yellow
MICU2	yellow
CEP131	blue
GTF3C1	pink
OSBPL8	turquoise
IGSF9	pink
WAC-AS1	blue
PRKRA	yellow
CYB5D2	brown
LINC02041	grey
NPL	green
OR7E38P	brown
TDRKH	grey60
MDM2	grey
NOSIP	yellow
SMAGP	grey
DNTTIP2	brown
HSCB	yellow
TTC19	grey
TTC37	turquoise
PIGM	grey60
TMEM238	grey
SRRM1	blue
PLAGL2	red
TAZ	blue
COA5	yellow
UFL1	turquoise
ARFGEF3	turquoise
SCD5	grey
ECHDC2	blue
PRKACB	grey
TBC1D10B	pink
PSPC1	brown
ELK1	brown
NCDN	blue
NRBF2	blue
RMND5A	red
PNPLA8	grey
TRMT61A	blue
IL18BP	magenta
ITGA9	turquoise
RMDN3	green
DHX38	blue
VPS39	blue
CBR3	lightcyan
C1orf226	grey60
PPP1R16A	blue
IL3RA	green
OSBPL3	turquoise
KLHL21	grey
ASPHD1	grey
RABGGTA	blue
KLHL24	turquoise
CHST3	black
CREBBP	red
RB1	turquoise
THOC2	red
PPP1R14A	greenyellow
SULT2B1	grey
ALDH6A1	grey
MED13L	turquoise
PPIL4	brown
HPS3	salmon
KRI1	pink
PBK	brown
TRIM68	grey
ZHX2	yellow
DUOX1	greenyellow
GLRX	grey
SCIN	grey
PLCXD1	grey
INTS10	grey
MX2	grey
TMEM47	greenyellow
IDUA	blue
MED30	yellow
PTPRH	grey
UNC45A	pink
CMIP	grey
KDM1B	red
ITPKA	grey
RNF113A	yellow
CNFN	grey
PI4K2A	green
MRPL30	brown
FES	blue
PREP	brown
FAM171A1	salmon
RNF146	turquoise
PRKAR1B	lightgreen
MAFG	lightcyan
AFMID	grey
ABCA1	turquoise
MGAT4A	turquoise
ILDR1	grey
AC024896.1	grey
SGSH	blue
PPP2R2A	grey
YARS2	brown
STK35	brown
CCDC130	blue
CLEC4A	green
IRF5	green
PAFAH2	grey
RAF1	turquoise
IGHD3-3	tan
LARP4	turquoise
HENMT1	brown
AC093323.1	grey
OPA1	salmon
DEAF1	blue
TRIQK	grey
CAMSAP2	turquoise
TMCO3	grey
PAN2	blue
PLK3	green
DYSF	black
PITPNA-AS1	yellow
ETV1	grey
GUCY1B1	grey
PGM2L1	grey
RFC1	red
FUBP3	red
GINS1	brown
FIBIN	black
CKAP2	brown
TROAP	brown
FOXRED2	brown
CCDC84	blue
HMGCL	red
CDK11B	blue
PROSER1	grey
NIPBL	turquoise
[truncated: 3,002 more rows]

## Sheet: Supplementary Table S2
21 prognostically related DEGs
id	HR	HR.95L	HR.95H	pvalue
TAP1	1.00469	1.00014	1.00926	0.0433364
EVI2B	0.974024	0.955233	0.993184	0.00809563
GIMAP7	0.974833	0.956307	0.993718	0.00922335
RASSF2	0.945668	0.911761	0.980836	0.00271175
CD69	0.959411	0.925546	0.994515	0.0238238
PAPLN	0.914593	0.85004	0.984049	0.0168244
FAM53B	0.926154	0.86779	0.988444	0.0208898
S1PR4	0.939589	0.88743	0.994813	0.0324806
PTPN7	0.928099	0.867775	0.992618	0.0295517
FLI1	0.909095	0.835016	0.989746	0.0279751
GNG7	0.754992	0.667452	0.854014	7.83308e-06
IL16	0.821474	0.725192	0.930538	0.00198927
NCF1C	0.91727	0.845848	0.994722	0.036805
FCRLA	0.92518	0.858446	0.997103	0.0417583
CD28	0.805228	0.681514	0.951399	0.0109167
MIR155HG	0.869232	0.761132	0.992684	0.0386085
STAMBPL1	1.21797	1.03351	1.43536	0.0186043
RASGRP2	0.838197	0.728722	0.96412	0.0134491
LTA	0.796174	0.642509	0.986591	0.0372195
CLECL1	0.664522	0.499005	0.884939	0.00516865
ZC3H12D	0.542957	0.395516	0.745361	0.000158129

## Sheet: Supplementary Table S3
125 DEGs of the intersection of three clusters
TTK
DEPDC1
NCAPG
BUB1
NCAPH
CCNA2
MAD2L1
NEK2
CKAP2L
CENPA
MCM10
CIP2A
RACGAP1
KIF23
RAD51AP1
SPC25
CDK1
CCNB2
SKA3
NUF2
BUB1B
EXO1
MTFR2
CHEK1
SKA1
CDCA2
CDC25C
CCNB1
KIF15
KIF11
KIF4A
RAD51
KIF2C
TPX2
CDCA5
ORC1
DLGAP5
ARHGAP11A
HJURP
PRR11
DSCC1
RAD54L
PLK1
DEPDC1B
CDCA8
CENPW
ESPL1
NDC80
ZWINT
PBK
PIMREG
BIRC5
KIF14
UBE2T
CDCA3
RRM2
CDC45
MELK
KPNA2
CDKN3
AURKA
FOXM1
HMMR
CDC20
CDC6
GTSE1
SPAG5
CEP55
TROAP
KIFC1
AURKB
GINS1
TOP2A
TRIP13
KIF20A
KIF18B
ASPM
ANLN
CDT1
CENPF
FAM83D
MYBL2
GINS2
MKI67
UBE2C
NEIL3
CCNE1
CTSV
IGF2BP3
SLC22A31
NAPSA
C16orf89
GGTLC1
SCTR
SLC2A1
SFTA1P
SFTPB
SLC22A3
CYP2B7P
SLC26A9
HOPX
CTSE
VSIG2
PIGR
ATP13A4
SCNN1B
FCER1A
C7
ALOX15B
SFTPA1
SCGB3A1
SFTPA2
AGR3
C4BPA
CYP4B1
SFTPD
SUSD2
PRAME
CD207
FOLR1
CLDN2
SCGB3A2
PGC
AQP4
MS4A15

## Sheet: Supplementary Table S4
78 differential genes related to prognosis
id	HR	HR.95L	HR.95H	pvalue
DEPDC1	1.27344	1.12767	1.43806	9.73879e-05
NCAPG	1.25375	1.12041	1.40295	8.08874e-05
BUB1	1.23945	1.10105	1.39526	0.00038044
NCAPH	1.2454	1.10292	1.40628	0.000399679
CCNA2	1.29215	1.15692	1.44318	5.50934e-06
MAD2L1	1.27677	1.12832	1.44476	0.000106917
NEK2	1.26697	1.13832	1.41015	1.48188e-05
CKAP2L	1.3132	1.15361	1.49487	3.76509e-05
CENPA	1.21328	1.09167	1.34843	0.000333588
MCM10	1.2207	1.084	1.37464	0.000998465
RACGAP1	1.28706	1.11814	1.4815	0.00043871
KIF23	1.28257	1.13467	1.44975	6.86429e-05
SPC25	1.3437	1.17765	1.53317	1.13556e-05
CDK1	1.27924	1.13725	1.43896	4.08741e-05
CCNB2	1.26798	1.13007	1.42272	5.31516e-05
SKA3	1.31385	1.15592	1.49334	2.94493e-05
BUB1B	1.24277	1.10571	1.39682	0.000266973
EXO1	1.32382	1.17733	1.48853	2.75212e-06
MTFR2	1.26957	1.10291	1.46142	0.000887055
CHEK1	1.30546	1.14926	1.48289	4.1398e-05
SKA1	1.25682	1.11458	1.41722	0.000191337
CDCA2	1.32213	1.15633	1.51171	4.41632e-05
CDC25C	1.37006	1.19304	1.57334	8.17625e-06
CCNB1	1.32836	1.17994	1.49545	2.63826e-06
KIF11	1.28062	1.12887	1.45278	0.000121291
KIF4A	1.26015	1.12997	1.40534	3.23722e-05
RAD51	1.31748	1.14734	1.51286	9.30116e-05
KIF2C	1.21316	1.09157	1.3483	0.000335838
TPX2	1.23277	1.12067	1.35608	1.69209e-05
CDCA5	1.28049	1.14287	1.43468	2.02511e-05
ORC1	1.24801	1.09671	1.42018	0.000779597
DLGAP5	1.30105	1.1673	1.45013	1.98408e-06
ARHGAP11A	1.38101	1.19865	1.59111	7.90601e-06
HJURP	1.28093	1.15028	1.42642	6.46423e-06
PRR11	1.28993	1.13432	1.46689	0.000103827
PLK1	1.3527	1.20256	1.5216	4.83558e-07
DEPDC1B	1.2869	1.14189	1.45033	3.54681e-05
CDCA8	1.2224	1.08984	1.37109	0.000605744
ESPL1	1.23046	1.08884	1.39049	0.0008862
NDC80	1.2626	1.1273	1.41413	5.52845e-05
ZWINT	1.23798	1.09682	1.39731	0.000548287
PBK	1.23543	1.11492	1.36898	5.41271e-05
PIMREG	1.23485	1.10291	1.38258	0.000253382
BIRC5	1.21913	1.1021	1.3486	0.000119137
KIF14	1.32713	1.16772	1.5083	1.45887e-05
UBE2T	1.22246	1.08541	1.37682	0.000930375
CDCA3	1.28281	1.13225	1.4534	9.23396e-05
RRM2	1.29964	1.16026	1.45577	5.95567e-06
CDC45	1.20549	1.08038	1.3451	0.000829461
MELK	1.20514	1.0861	1.33722	0.000437354
KPNA2	1.3477	1.17034	1.55194	3.40251e-05
CDKN3	1.30531	1.16486	1.4627	4.4941e-06
AURKA	1.26241	1.11903	1.42417	0.000151785
FOXM1	1.24989	1.12769	1.38534	2.14581e-05
HMMR	1.35277	1.19629	1.52972	1.45466e-06
CDC20	1.21028	1.09858	1.33334	0.000112004
CDC6	1.21944	1.0903	1.36388	0.000513382
GTSE1	1.2853	1.13789	1.4518	5.384e-05
SPAG5	1.23215	1.09594	1.38529	0.000478347
CEP55	1.24898	1.11729	1.3962	9.20054e-05
AURKB	1.18882	1.07468	1.31507	0.000783748
KIF20A	1.30483	1.15483	1.4743	1.9502e-05
ASPM	1.27692	1.13443	1.4373	5.13526e-05
ANLN	1.31616	1.18878	1.45718	1.22496e-07
CDT1	1.25179	1.11344	1.40732	0.000171103
CENPF	1.22268	1.09568	1.36441	0.000327085
FAM83D	1.23439	1.09948	1.38586	0.000362666
MKI67	1.24636	1.11489	1.39334	0.000107839
UBE2C	1.16564	1.06889	1.27114	0.00052623
NEIL3	1.24573	1.12132	1.38395	4.26027e-05
CTSV	1.21518	1.10261	1.33924	8.51663e-05
IGF2BP3	1.1766	1.07408	1.28892	0.000471955
NAPSA	0.903428	0.857155	0.952198	0.000153147
C16orf89	0.905096	0.856172	0.956815	0.000436448
GGTLC1	0.878564	0.821394	0.939713	0.000162459
SLC2A1	1.25196	1.13779	1.37759	4.11103e-06
SFTPB	0.906951	0.866568	0.949216	2.63791e-05
CYP4B1	0.883559	0.833257	0.936898	3.48174e-05

## Sheet: Supplementary Table S5
Six genes with the strongest correlation and coef value
Gene	Coef
PLK1	0.0568225
HMMR	0.00877874
ANLN	0.10474
SLC2A1	0.0198834
SFTPB	-0.00501399
CYP4B1	-0.00608283

## Sheet: Supplementary Table S6
IMScore in TCGA
id	futime	fustat	PLK1	HMMR	ANLN	SLC2A1	SFTPB	CYP4B1	riskScore	Risk
TCGA-05-4244	0.003	0	4.24188	4.15496	4.78748	5.89488	13.7411	6.10583	0.790124	high
TCGA-05-4249	1523	0	2.68086	2.29598	2.23773	5.40075	12.4777	4.58165	0.423822	low
TCGA-05-4250	121	1	5.47922	4.99681	6.49934	7.63637	10.6065	4.55908	1.10688	high
TCGA-05-4382	607	0	3.6417	2.5107	4.45959	8.66703	3.21833	1.78488	0.841407	high
TCGA-05-4384	426	0	1.92492	2.22872	2.6324	4.84022	14.2771	7.12323	0.385988	low
TCGA-05-4389	1369	0	3.89758	3.64699	3.96268	6.18827	11.4484	3.17315	0.714879	high
TCGA-05-4390	1126	0	5.3	4.64894	5.24988	6.54767	13.4518	3.67688	0.932222	high
TCGA-05-4395	0.003	1	4.76331	5.3304	4.94111	7.61102	6.53506	1.00776	0.947428	high
TCGA-05-4396	303	1	2.87147	3.89765	4.05676	5.32519	14.1271	3.81821	0.634111	low
TCGA-05-4397	731	1	6.43896	6.64973	5.77132	6.14952	2.44126	5.49182	1.10537	high
TCGA-05-4398	1431	0	5.07827	4.26973	5.87497	8.00578	8.9025	2.12146	1.04303	high
TCGA-05-4402	244	1	3.67984	3.2241	4.56723	7.74265	9.78022	6.48243	0.781255	high
TCGA-05-4403	578	0	2.71214	2.48044	2.85837	7.51516	12.628	6.2432	0.523406	low
TCGA-05-4405	610	0	2.45235	2.08281	4.14333	4.67146	10.9031	2.92603	0.612025	low
TCGA-05-4410	0.003	0	3.48097	2.71923	4.21042	4.88279	12.7184	2.01637	0.683721	low
TCGA-05-4415	91	1	5.62933	5.89188	8.64917	9.29945	9.48069	4.16441	1.38955	high
TCGA-05-4417	455	0	3.35733	2.77561	3.55315	3.77096	13.815	2.37386	0.578567	low
TCGA-05-4418	274	1	3.4075	3.88842	4.84782	8.84337	8.47508	2.10928	0.856033	high
TCGA-05-4420	912	0	4.08896	4.05115	5.17771	5.82194	13.3074	1.96788	0.84729	high
TCGA-05-4422	365	0	3.51495	3.65153	2.96154	3.49663	12.866	6.96749	0.50461	low
TCGA-05-4424	913	0	4.33192	4.2327	4.55978	5.90383	11.8651	7.49141	0.773228	high
TCGA-05-4425	669	0	3.61329	3.55469	4.13891	5.92223	8.47961	3.31358	0.725115	high
TCGA-05-4426	791	0	2.71935	3.15709	4.002	8.22039	14.5379	5.04397	0.661281	low
TCGA-05-4427	791	0	4.08287	3.52161	5.26385	8.01971	12.7349	5.09848	0.878844	high
TCGA-05-4430	761	0	3.71189	2.44674	3.51782	5.85643	12.7203	5.64059	0.619211	low
TCGA-05-4432	761	0	4.16145	3.49771	3.81941	5.55128	12.776	4.58908	0.685621	low
TCGA-05-4433	730	0	4.37908	3.61041	4.46004	6.73933	12.141	5.15735	0.789426	high
TCGA-05-4434	457	1	4.74136	4.82625	5.06453	8.06321	9.53185	7.27199	0.910542	high
TCGA-05-5420	457	0	2.81462	4.39017	2.74504	2.91347	10.0862	2.96074	0.475338	low
TCGA-05-5423	151	0	2.88125	4.11053	3.37711	4.52698	13.4442	6.41651	0.537097	low
TCGA-05-5425	882	0	4.16547	4.17501	5.20423	7.29383	11.5772	4.60761	0.877388	high
TCGA-05-5428	670	0	3.90703	5.05257	4.36208	6.50519	10.8464	1.24679	0.790626	high
TCGA-05-5429	275	1	3.98495	4.64979	4.58863	8.748	5.41557	3.23591	0.874971	high
TCGA-05-5715	62	0	3.55983	2.20674	4.04361	4.0039	9.68195	6.40805	0.637267	low
TCGA-35-3615	14	0	1.72326	2.30011	1.39392	3.58683	14.1225	8.91003	0.210422	low
TCGA-35-4122	225	0	3.62267	4.36567	4.06509	6.99658	10.8728	1.8345	0.743394	high
TCGA-35-4123	182	0	3.45976	4.31678	4.8624	8.77906	8.32166	0.571485	0.873134	high
TCGA-35-5375	264	0	3.33989	3.95237	3.96101	5.89684	7.52888	5.53206	0.685205	low
TCGA-38-4625	2973	0	6.31912	4.39836	6.27164	7.05468	10.9004	4.40119	1.11342	high
TCGA-38-4626	3674	0	2.38735	2.3098	3.20818	3.88814	14.3065	8.41229	0.446365	low
TCGA-38-4627	1147	1	2.76113	2.48373	3.30929	5.53175	8.92624	4.20583	0.564965	low
TCGA-38-4628	1492	1	3.55191	3.35606	4.427	4.55062	5.85344	3.36027	0.735668	high
TCGA-38-4629	864	1	5.01176	4.33051	5.59763	8.56721	8.5889	1.32009	1.02834	high
TCGA-38-4630	1073	1	6.16456	4.68208	4.45436	8.00967	3.01271	0.374498	0.999815	high
TCGA-38-4631	354	1	5.12979	3.84931	5.45419	7.10799	4.46374	0.11223	1.01482	high
TCGA-38-4632	1357	1	4.48346	6.06991	5.64832	7.02358	12.6925	2.86839	0.958219	high
TCGA-38-6178	448	0	3.52247	2.8778	4.70473	6.93024	10.9607	4.75406	0.772116	high
TCGA-38-7271	800	1	2.29679	1.90831	2.60044	4.03636	12.2645	6.37219	0.399634	low
TCGA-38-A44F	133	0	2.23218	1.65477	2.03756	5.41391	12.0781	7.38372	0.356953	low
TCGA-44-2655	1324	0	2.02839	2.23923	2.40811	4.39496	14.1852	4.82493	0.374055	low
TCGA-44-2656	1429	0	2.57265	3.27656	5.16399	5.25691	9.58951	4.92083	0.742338	high
TCGA-44-2657	1351	0	3.018	2.80492	2.99775	4.89274	13.4403	8.71003	0.487013	low
TCGA-44-2659	1367	0	2.43449	2.0945	4.28976	4.32153	8.54451	3.60364	0.627196	low
TCGA-44-2661	1159	0	1.91013	2.70519	2.26628	3.97425	13.3254	6.64296	0.341458	low
TCGA-44-2662	1280	0	4.61387	5.18908	6.13285	7.84151	8.95889	1.53037	1.05177	high
TCGA-44-2665	1301	0	2.90069	3.17497	3.66461	6.31773	7.94001	3.11184	0.643407	low
TCGA-44-2666	97	1	3.54415	2.42566	3.5678	3.64428	11.7786	9.23975	0.553573	low
TCGA-44-2668	761	1	4.92352	4.57985	5.78435	7.36209	8.05009	1.66005	1.02175	high
TCGA-44-3396	1130	0	3.48915	3.37381	4.92523	5.43102	10.2589	2.1432	0.787262	high
TCGA-44-3398	1163	0	2.1325	2.95781	2.68256	7.11305	12.1238	6.07983	0.471773	low
TCGA-44-3917	1183	0	3.1756	3.77962	5.41898	5.20711	8.98702	4.33648	0.813307	high
TCGA-44-3918	1036	0	2.30446	3.12469	3.98228	5.27377	10.2094	3.0817	0.610406	low
TCGA-44-3919	1026	1	3.52356	3.33687	4.07997	6.57208	12.8226	7.5495	0.677309	low
TCGA-44-4112	808	1	3.00572	2.89014	4.60447	5.84619	10.2869	5.00733	0.712643	high
TCGA-44-5643	1013	0	4.94462	3.89774	4.66094	7.23476	8.53763	5.94903	0.868228	high
TCGA-44-5644	863	0	4.36031	3.05752	4.39593	7.91044	8.48395	0.58294	0.846238	high
TCGA-44-5645	852	0	1.9884	2.14552	2.53717	4.13545	13.4965	8.04985	0.363154	low
TCGA-44-6145	595	0	3.59471	3.32109	4.53163	6.07283	10.2513	2.44283	0.762549	high
TCGA-44-6146	728	0	2.79008	1.65927	3.05989	6.24104	11.0169	5.66928	0.527968	low
TCGA-44-6147	845	0	1.8592	2.24907	3.47324	4.6001	10.4472	7.21361	0.484381	low
TCGA-44-6148	704	0	1.21068	0.823767	0.825717	4.32012	13.1806	9.57027	0.124108	low
TCGA-44-6774	658	0	3.11601	2.68902	3.72258	5.66932	11.1665	1.07148	0.640789	low
TCGA-44-6775	705	0	3.7783	3.6938	5.8637	5.89447	8.97087	5.74221	0.898578	high
TCGA-44-6776	2616	0	1.85278	1.2853	2.23972	4.19759	15.4752	10.1546	0.295253	low
TCGA-44-6777	987	1	2.67054	2.70314	3.35424	6.5245	12.6276	3.86004	0.569736	low
TCGA-44-6778	1864	0	4.49155	3.7912	3.59399	5.15883	12.047	6.40607	0.668143	low
TCGA-44-6779	500	1	5.05223	4.89944	6.81428	7.75478	2.94256	2.85924	1.16587	high
TCGA-44-7659	691	0	1.56554	1.53262	1.89535	4.32142	14.4244	8.65922	0.26186	low
TCGA-44-7660	592	0	4.10123	3.34575	5.83148	8.09271	6.78758	6.05742	0.963236	high
TCGA-44-7661	557	1	5.22355	5.05769	7.21137	8.00262	12.0923	5.16554	1.1636	high
TCGA-44-7662	218	0	4.33229	4.18943	6.40647	7.88151	2.69312	0.591232	1.09358	high
TCGA-44-7667	1097	0	6.34415	5.83516	5.67848	5.542	9.66844	1.00738	1.06207	high
TCGA-44-7669	574	1	6.00798	5.34437	4.9264	6.16435	11.6751	6.38905	0.929464	high
TCGA-44-7670	882	0	6.10392	3.81995	5.17516	7.75588	10.6252	6.28216	0.985147	high
TCGA-44-7671	889	0	2.76854	2.61142	3.35477	6.67582	14.983	10.4875	0.52544	low
TCGA-44-7672	719	0	3.20618	3.41336	4.28097	5.89331	11.9681	3.09737	0.698868	high
TCGA-44-8117	385	0	2.96368	2.65887	5.07328	5.84893	13.29	3.67632	0.750421	high
TCGA-44-8119	285	0	3.72217	3.48253	4.13866	7.42195	12.4157	0.42154	0.758317	high
TCGA-44-8120	260	0	3.22723	2.16624	3.95231	6.3402	11.2761	4.66147	0.657534	low
TCGA-44-A479	486	0	3.3872	2.9706	3.76019	2.81527	11.2305	2.32764	0.597899	low
TCGA-44-A47A	466	0	4.04597	3.50913	3.57748	4.93346	13.4793	5.23244	0.634095	low
TCGA-44-A47B	287	0	3.04162	2.28425	3.56367	5.3572	13.7836	7.48779	0.558007	low
TCGA-44-A47G	351	0	2.83707	2.96904	4.23948	5.08272	11.7532	4.76038	0.644493	low
TCGA-44-A4SS	415	0	3.7077	3.15481	5.18816	7.05522	8.27884	3.39486	0.859908	high
TCGA-44-A4SU	409	1	2.97561	2.35903	2.98583	5.90364	9.81209	5.98591	0.534303	low
TCGA-49-4486	2318	1	1.19567	2.16267	1.209	2.46457	14.7559	8.9098	0.134379	low
TCGA-49-4487	855	1	4.2706	4.84203	4.92879	5.56674	10.879	4.42736	0.830624	high
TCGA-49-4488	869	1	3.31955	3.61643	5.3936	7.6801	8.7511	2.8974	0.876505	high
TCGA-49-4490	385	1	2.87714	2.77745	3.50622	6.20569	9.4442	7.4346	0.585925	low
TCGA-49-4494	1081	1	4.09218	3.7062	4.7523	6.26724	10.8307	6.12377	0.79588	high
TCGA-49-4501	1421	1	2.02092	2.61723	2.08429	4.70694	12.6469	7.74246	0.339201	low
TCGA-49-4505	428	1	2.41495	1.71794	2.06306	6.25546	9.49965	4.00956	0.42075	low
TCGA-49-4506	999	1	3.97138	4.60283	3.66248	4.8391	7.54622	0.785829	0.703281	high
TCGA-49-4507	268	1	4.25242	3.76028	4.61929	5.90997	5.52743	1.53631	0.83892	high
TCGA-49-4510	896	1	1.20656	1.13362	0.904422	5.22339	15.0676	8.20063	0.151668	low
TCGA-49-4512	905	1	2.70449	2.60032	3.11642	3.58137	12.6239	4.65886	0.482493	low
TCGA-49-4514	1700	0	4.19859	2.67462	3.52452	4.14517	12.3811	4.49428	0.624217	low
TCGA-49-6742	488	1	4.77606	4.46503	5.15015	6.1594	12.0903	4.4481	0.884806	high
TCGA-49-6743	1621	0	5.16779	3.95942	5.56223	8.20784	10.6385	3.24212	1.00113	high
TCGA-49-6744	1683	0	2.8925	2.96358	3.11656	5.35287	12.756	6.46392	0.519961	low
TCGA-49-6745	522	0	4.39187	4.18637	6.55277	6.55441	12.165	5.11039	1.01089	high
TCGA-49-6761	354	0	4.10586	2.7239	5.40261	6.326	10.708	3.45435	0.874169	high
TCGA-49-6767	677	0	4.55806	4.83749	6.53757	7.9567	4.86229	2.69751	1.10363	high
TCGA-49-AAQV	677	1	3.47098	3.86947	4.69157	5.35	6.93365	3.94114	0.770233	high
TCGA-49-AAR0	4765	0	4.33484	3.356	3.10613	4.34957	13.2625	7.97566	0.572587	low
TCGA-49-AAR2	2224	0	3.18195	1.79387	2.3553	2.37814	11.127	2.24127	0.421111	low
TCGA-49-AAR3	1893	0	4.50624	3.59022	5.59584	4.90088	4.28941	0.163212	0.94863	high
TCGA-49-AAR4	879	1	3.15739	2.82087	4.1376	6.17486	7.12101	4.60123	0.696631	high
TCGA-49-AAR9	260	1	5.3906	4.37352	5.24179	9.84977	0.73957	0.220478	1.08453	high
TCGA-49-AARE	1229	1	4.93083	2.99504	4.06974	5.69026	8.26157	4.18558	0.778998	high
TCGA-49-AARN	1135	1	2.97062	2.72376	3.51828	5.59452	13.0426	5.14757	0.575746	low
TCGA-49-AARO	3759	0	3.87352	2.78934	3.99402	7.24397	10.3418	5.7967	0.719845	high
TCGA-49-AARQ	6732	0	2.55192	1.97269	4.18186	5.055	8.11527	8.04352	0.611227	low
TCGA-49-AARR	4992	0	1.95297	1.18983	1.69537	5.05306	12.1867	8.60309	0.286029	low
TCGA-4B-A93V	300	1	4.2409	2.60018	3.57953	5.45331	11.4325	0.335864	0.687791	high
TCGA-50-5044	624	1	4.3507	3.62623	5.01347	7.98998	12.377	5.8441	0.865425	high
TCGA-50-5045	2174	1	3.06604	3.25328	3.54808	5.19729	11.2119	5.43591	0.588465	low
TCGA-50-5049	3094	0	3.1988	2.81126	3.4849	4.09514	9.15498	3.40266	0.586277	low
TCGA-50-5051	478	1	4.0178	3.97366	3.52971	4.51322	14.611	5.26716	0.617327	low
TCGA-50-5055	1830	1	2.81036	2.67473	2.58717	4.58852	12.1342	5.12808	0.453354	low
TCGA-50-5066	1442	0	4.24684	4.44905	5.36387	5.79008	9.7404	4.89921	0.878674	high
TCGA-50-5068	1499	1	2.04258	4.21695	2.41022	4.89038	11.5163	4.11925	0.41997	low
TCGA-50-5072	250	1	5.89571	6.00031	6.8783	7.6306	11.7657	4.26297	1.17492	high
TCGA-50-5930	282	1	2.74192	2.72931	3.85369	9.33541	12.1453	3.51515	0.686741	low
TCGA-50-5931	434	1	5.0174	4.65631	6.4574	8.48084	7.92955	2.93677	1.11333	high
TCGA-50-5932	1235	1	3.48648	3.50004	3.98597	5.32751	15.1522	6.52528	0.636592	low
TCGA-50-5933	2393	1	4.86256	4.8135	6.57326	8.49444	8.15702	0.961545	1.1292	high
TCGA-50-5935	653	1	2.63989	2.29334	2.6546	5.68937	14.0076	6.64126	0.450674	low
TCGA-50-5936	257	1	4.59911	3.99724	5.24345	8.05425	12.3576	1.28605	0.935987	high
TCGA-50-5939	460	1	4.12884	3.27577	4.50914	8.62626	10.5796	5.09081	0.823163	high
TCGA-50-5941	1474	0	4.12014	3.49084	4.50551	5.77544	11.8919	5.63347	0.757613	high
TCGA-50-5942	1847	0	1.76239	1.05111	1.83432	3.84519	13.6155	8.49282	0.258025	low
TCGA-50-5944	1750	0	2.29637	2.10508	4.07831	3.71844	13.0195	9.73854	0.525547	low
TCGA-50-5946	1617	0	5.21532	4.45272	6.93904	7.24281	7.9524	3.20209	1.14689	high
TCGA-50-6590	1288	1	4.7954	4.99973	6.50754	7.12463	5.35155	0.0454134	1.11253	high
TCGA-50-6591	119	1	5.76582	4.78252	6.47253	7.82867	3.6854	0.166132	1.18372	high
TCGA-50-6592	777	1	4.90648	3.78909	5.2421	7.50759	7.91909	1.40681	0.962133	high
TCGA-50-6593	336	1	4.99473	3.52536	5.42838	5.27446	11.0857	4.98626	0.902291	high
TCGA-50-6594	370	1	4.98192	4.23002	5.458	7.68724	3.59399	0.48845	1.02375	high
TCGA-50-6595	189	1	5.54939	4.81737	7.94349	8.28927	6.50127	1.93945	1.31005	high
TCGA-50-6597	1268	1	1.17136	1.79275	2.34093	3.90539	12.3238	4.94729	0.313255	low
TCGA-50-6673	22	1	3.85499	3.58269	5.31453	4.87051	11.1084	7.38135	0.803392	high
TCGA-50-7109	308	1	3.43569	3.45875	4.76674	3.86313	12.5838	7.37819	0.693694	high
TCGA-50-8457	1125	0	1.32254	0.869751	1.38798	3.21441	13.6183	7.88789	0.175813	low
TCGA-50-8459	1119	0	2.55823	2.12307	2.88423	7.38259	9.705	4.20327	0.53866	low
TCGA-50-8460	829	0	2.51777	2.21714	2.70535	3.80688	15.1026	7.39472	0.400878	low
TCGA-53-7624	1043	1	5.70795	5.15301	7.24137	9.1387	2.65001	2.57192	1.28082	high
TCGA-53-7626	929	1	3.0102	2.4298	3.82123	3.76062	12.238	6.29266	0.56775	low
TCGA-53-7813	424	0	2.31328	2.94099	3.19382	3.42949	12.1564	3.78306	0.476012	low
TCGA-53-A4EZ	1071	0	4.22234	3.02513	4.64472	5.48727	10.579	3.1435	0.789912	high
TCGA-55-1592	701	1	3.88607	3.20094	3.96747	5.99691	11.6494	6.08678	0.688275	high
TCGA-55-1594	1178	0	4.52739	4.15858	4.33618	5.66735	11.8764	3.59383	0.779215	high
TCGA-55-1595	1479	0	3.36897	3.73818	4.31654	5.24691	13.6598	4.34016	0.685802	low
TCGA-55-1596	2065	0	5.11863	4.90713	5.37251	5.47962	4.95259	2.52526	0.96541	high
TCGA-55-5899	930	0	4.96422	4.70029	5.98688	6.17655	5.15937	0.226081	1.04598	high
TCGA-55-6543	435	0	1.79974	1.4253	4.28719	5.68624	13.656	7.51989	0.562669	low
TCGA-55-6642	2449	0	2.37487	2.86109	3.69849	5.80033	12.3974	4.39858	0.573858	low
TCGA-55-6712	171	1	3.67634	4.17479	6.29764	6.90754	8.31721	3.16983	0.981526	high
TCGA-55-6968	1293	1	5.46206	4.53538	4.2847	5.7533	2.6737	2.04339	0.887524	high
TCGA-55-6969	1239	0	3.78625	3.55127	3.59622	4.92943	8.03264	1.79406	0.669814	low
TCGA-55-6970	464	1	3.57298	4.74261	4.12639	6.47572	12.8529	5.77266	0.70606	high
TCGA-55-6971	1400	0	3.08522	3.46897	4.01593	5.40988	12.8443	5.96901	0.63325	low
TCGA-55-6972	1632	1	1.97864	3.60924	2.354	2.03323	13.7392	7.09617	0.31905	low
TCGA-55-6975	118	1	5.28468	4.46541	5.9622	7.09978	3.55791	0.641836	1.0834	high
TCGA-55-6978	176	1	4.86079	4.05565	6.71607	6.84216	9.33977	3.07274	1.08577	high
TCGA-55-6979	237	1	3.74501	4.06039	5.90967	4.73524	10.6885	5.48798	0.874605	high
TCGA-55-6980	2109	0	1.7545	1.56116	2.89474	6.86459	9.02413	7.53447	0.46201	low
TCGA-55-6981	1379	1	3.62083	3.23688	5.24219	5.82341	9.19896	3.44892	0.831916	high
TCGA-55-6982	995	1	3.97247	4.01998	5.57673	7.34886	11.3782	3.17426	0.914886	high
TCGA-55-6983	2823	0	2.48852	1.7149	2.31208	4.49246	13.6542	6.65329	0.379019	low
TCGA-55-6984	760	1	3.73738	3.32558	4.02857	7.4066	11.0079	3.60726	0.733648	high
TCGA-55-6985	1233	0	3.80858	3.33248	4.56318	6.01894	10.3722	5.84042	0.755761	high
TCGA-55-6986	3261	0	2.94764	2.40599	3.59156	5.40336	13.4999	6.36323	0.565837	low
TCGA-55-6987	2137	0	3.11887	3.1029	3.81447	6.35178	11.5475	5.01285	0.641895	low
TCGA-55-7227	952	1	3.03223	3.53711	4.01739	6.58067	12.6843	5.00672	0.660926	low
TCGA-55-7281	872	0	2.77597	2.36658	3.11932	5.53709	14.04	6.6322	0.50459	low
TCGA-55-7283	609	0	3.67367	3.60245	4.31162	4.12478	13.5534	7.03744	0.663223	low
TCGA-55-7284	243	1	3.00944	2.06237	2.76506	7.16179	12.2121	7.66174	0.513287	low
TCGA-55-7570	824	0	5.83001	4.60608	6.03074	9.32076	10.1477	1.24469	1.13025	high
TCGA-55-7573	487	0	2.24576	2.00021	2.1133	4.46618	14.6069	7.48324	0.336562	low
TCGA-55-7574	995	1	2.9941	2.657	3.48832	5.45905	13.7015	7.25608	0.554533	low
TCGA-55-7576	670	0	3.61709	3.74589	4.58615	5.93527	12.2363	3.68382	0.753024	high
TCGA-55-7724	705	0	3.25289	3.10041	5.07867	7.00947	11.5947	3.99473	0.800934	high
TCGA-55-7725	442	0	1.75188	2.36473	2.55728	3.06209	12.6074	7.70177	0.338978	low
TCGA-55-7726	652	0	4.77892	4.55769	7.30194	6.9256	7.12835	1.15138	1.17133	high
TCGA-55-7727	119	0	3.41099	4.56238	5.68156	6.05827	12.237	5.7729	0.852948	high
TCGA-55-7728	704	0	2.90088	1.79969	2.25937	5.2431	11.9737	5.27188	0.429428	low
TCGA-55-7815	773	0	2.8466	3.83289	4.52167	5.06411	12.5629	0.938225	0.700994	high
TCGA-55-7816	468	1	2.45068	2.15347	2.88192	2.2038	10.5271	3.53579	0.429541	low
TCGA-55-7903	567	0	4.20368	3.9174	5.4171	6.45491	12.9431	4.19775	0.878557	high
TCGA-55-7907	343	1	3.53043	2.71298	4.8315	5.72231	10.2961	0.778876	0.787894	high
TCGA-55-7910	1040	0	3.75015	3.75681	4.44616	5.21238	13.7052	1.8125	0.735663	high
TCGA-55-7911	537	0	4.14703	4.81039	4.68466	5.52558	13.289	5.6828	0.777215	high
TCGA-55-7913	561	1	4.54304	4.31201	5.67603	6.31625	10.8248	0.934216	0.956141	high
TCGA-55-7914	187	1	2.10127	2.41601	3.92111	4.21593	10.6143	4.03147	0.557392	low
TCGA-55-7994	603	0	4.89912	5.48122	7.71202	6.92488	13.175	3.2226	1.18629	high
TCGA-55-7995	889	0	5.32299	3.68429	4.04394	6.7378	9.25202	3.24967	0.826186	high
TCGA-55-8085	904	0	4.47595	3.80625	4.23257	5.88997	11.8971	7.17973	0.744857	high
TCGA-55-8087	462	0	1.81065	1.33083	1.45676	4.26609	14.3815	6.61878	0.239605	low
TCGA-55-8089	702	1	4.47496	4.77996	6.08759	7.76901	11.352	5.07294	1.00055	high
TCGA-55-8090	598	1	3.3091	3.39777	4.75966	7.05084	11.8054	5.18737	0.765836	high
TCGA-55-8091	600	0	2.31996	2.74539	3.47127	6.31887	13.354	3.53214	0.556708	low
TCGA-55-8092	154	1	3.48902	3.30921	3.45235	6.95145	6.38314	2.01581	0.682857	low
TCGA-55-8094	541	0	3.655	4.25742	4.0733	7.94874	10.4004	3.66432	0.755311	high
TCGA-55-8096	719	1	3.37354	2.3635	3.22998	6.83796	7.60257	4.5404	0.620975	low
TCGA-55-8097	476	0	2.11488	1.64175	2.00949	2.65475	14.3775	9.99627	0.264951	low
TCGA-55-8203	547	0	3.69092	3.58907	3.78537	4.60522	13.7588	4.53805	0.632693	low
TCGA-55-8204	515	0	3.47721	2.66361	4.8488	6.75677	9.82759	5.97034	0.777587	high
TCGA-55-8205	599	0	5.36926	5.60966	6.45777	6.19075	11.0844	5.73531	1.06336	high
TCGA-55-8206	888	0	1.99246	1.95046	2.4219	3.61062	14.0355	9.19729	0.329482	low
TCGA-55-8207	977	0	1.20991	1.45232	1.91319	5.15731	12.7922	7.51011	0.27461	low
TCGA-55-8208	674	0	3.24619	2.35178	3.58253	5.73067	11.0042	5.15333	0.607761	low
TCGA-55-8299	469	1	3.92531	4.50242	5.84725	5.99986	13.4393	6.21614	0.889116	high
TCGA-55-8301	534	0	3.76545	4.2815	4.09232	5.4828	11.1531	4.93748	0.703241	high
TCGA-55-8302	478	0	4.33376	2.66143	4.76303	7.0933	11.767	4.51693	0.823064	high
TCGA-55-8505	440	0	4.04994	2.85031	5.60427	8.91652	8.86615	1.79929	0.964034	high
TCGA-55-8506	11	0	4.77821	0.846406	5.50819	6.12215	12.3236	2.26642	0.902022	high
TCGA-55-8507	418	0	4.26913	2.21789	3.58218	4.3213	13.7065	6.01365	0.617869	low
TCGA-55-8508	617	0	3.31403	2.60348	2.51946	5.17531	10.9817	3.18615	0.503515	low
TCGA-55-8510	539	0	3.62582	2.99555	4.60079	5.17037	11.5635	6.55703	0.719153	high
TCGA-55-8511	552	0	4.57256	3.26967	5.39544	6.19849	9.42934	2.50963	0.914351	high
TCGA-55-8512	607	1	2.06711	1.21324	1.93597	5.97699	13.9052	8.78209	0.326586	low
TCGA-55-8513	791	0	2.34705	1.72704	1.89173	5.93701	13.581	8.8262	0.342932	low
TCGA-55-8514	520	0	2.27171	0.927159	1.77202	4.21582	12.9645	7.02117	0.298938	low
TCGA-55-8614	536	0	3.85634	2.10049	4.46415	6.9677	13.0473	4.87266	0.748626	high
TCGA-55-8615	446	0	3.27239	2.41437	3.99284	4.25183	13.8983	4.36576	0.61365	low
TCGA-55-8616	48	0	2.8956	1.56393	4.38469	5.30282	9.4859	5.5496	0.661637	low
TCGA-55-8619	416	0	2.60304	2.04309	2.47433	5.62634	12.911	8.12118	0.422745	low
TCGA-55-8620	375	1	5.61793	4.07702	4.28175	5.94802	8.44133	3.83573	0.856098	high
TCGA-55-8621	515	0	2.7807	2.60865	3.35568	5.40045	12.8547	8.50798	0.523555	low
TCGA-55-A48X	689	0	3.14249	3.23727	3.99722	4.9416	12.8037	5.756	0.624699	low
TCGA-55-A48Y	630	0	3.43214	2.35132	3.89752	5.49683	13.0574	2.40749	0.653073	low
TCGA-55-A48Z	651	0	3.54743	3.45768	4.71281	5.92665	7.74447	0.956806	0.79874	high
TCGA-55-A490	99	1	5.03969	1.95586	4.28738	5.98104	11.5173	2.42348	0.799033	high
TCGA-55-A491	626	0	1.79853	2.11255	3.10066	4.73508	4.51622	2.04335	0.504582	low
TCGA-55-A492	596	0	1.47224	1.0207	0.937435	1.93069	15.2429	7.21185	0.108897	low
TCGA-55-A493	28	0	6.19513	5.65323	6.70557	8.73417	9.59075	1.0668	1.22308	high
TCGA-55-A494	481	0	4.29829	3.25888	5.37256	5.89287	12.7084	0.943808	0.883281	high
TCGA-55-A4DF	440	1	4.94018	4.16606	4.52589	8.07103	9.56346	5.69934	0.86919	high
TCGA-55-A4DG	608	0	2.16409	1.93173	2.92858	3.67285	12.0821	8.90998	0.404919	low
TCGA-55-A57B	546	0	2.93189	2.61618	4.24025	4.94863	10.745	7.95491	0.629822	low
TCGA-62-8394	139	1	4.55041	4.0343	5.43641	6.68561	10.1754	6.51917	0.905651	high
TCGA-62-8395	1216	0	2.10741	2.03076	2.42888	4.38513	13.7896	9.09321	0.354715	low
TCGA-62-8397	1289	0	1.09718	1.54943	2.83995	4.89896	13.4357	8.20014	0.353565	low
TCGA-62-8398	444	1	5.45281	4.20816	5.4215	9.17345	11.7187	2.21268	1.02482	high
TCGA-62-8399	2696	0	3.64706	2.94415	5.00654	6.58381	12.44	4.9722	0.795757	high
TCGA-62-8402	1498	1	4.2372	2.58656	4.94313	5.8362	8.75546	0.423411	0.850788	high
TCGA-62-A46O	1454	1	4.67455	5.13763	6.38289	7.52708	7.32284	1.87469	1.08081	high
TCGA-62-A46P	594	1	2.02398	1.94478	2.11593	2.74324	14.1935	6.62809	0.296765	low
TCGA-62-A46R	1725	1	3.14971	3.34242	4.84592	3.93951	13.0566	4.13306	0.703605	high
TCGA-62-A46S	1653	1	1.94799	2.03433	2.03751	4.59572	13.9209	9.37878	0.306488	low
TCGA-62-A46U	2067	0	3.55015	4.10317	4.76271	6.26447	12.9572	5.04514	0.765499	high
TCGA-62-A46V	2199	0	2.42257	3.58886	3.71554	5.09723	12.7484	8.14816	0.546195	low
TCGA-62-A46Y	414	1	3.10072	3.75505	4.46361	5.45439	14.7841	5.35412	0.678431	low
TCGA-62-A470	1194	1	3.36699	2.72974	3.21905	4.67482	13.0059	6.25646	0.542132	low
TCGA-62-A471	1246	0	4.59897	3.54623	5.60082	7.61909	9.66842	1.42729	0.973422	high
TCGA-62-A472	910	0	3.76678	4.80544	5.31567	6.26944	12.842	3.83992	0.849899	high
TCGA-64-1676	1728	0	2.87795	3.87147	3.09596	5.95728	9.63055	2.13735	0.578953	low
TCGA-64-1677	628	1	3.06322	2.87468	3.59018	6.62723	10.7332	2.89641	0.63567	low
TCGA-64-1678	1189	0	3.99721	6.13266	4.13512	5.64023	11.8506	1.43119	0.758104	high
TCGA-64-1679	2488	0	4.52873	4.16131	5.07984	8.54514	9.52521	5.77995	0.912917	high
TCGA-64-1680	1126	0	2.25095	3.18703	3.1378	3.93508	15.312	6.05645	0.449165	low
TCGA-64-1681	1167	1	2.79078	2.25256	3.54976	5.12206	12.8203	9.24511	0.531483	low
TCGA-64-5774	2676	0	5.31827	4.56146	4.6215	5.51146	13.484	3.32893	0.848028	high
TCGA-64-5775	62	1	5.1142	5.4939	5.84655	5.82199	2.96768	1.35244	1.04385	high
TCGA-64-5778	1305	0	2.7375	3.84316	3.40838	4.51976	11.9236	4.19608	0.550844	low
TCGA-64-5779	864	0	3.08534	2.17811	4.31919	4.44633	9.44917	2.14229	0.67483	low
TCGA-64-5781	1559	0	3.44682	3.64354	4.81019	7.10331	5.78629	0.369496	0.841641	high
TCGA-64-5815	866	0	3.59009	4.06183	3.95711	8.02305	12.4934	4.30659	0.724812	high
TCGA-67-3770	610	0	1.50371	3.58043	2.41265	5.27106	13.773	10.5863	0.340932	low
TCGA-67-3771	610	0	3.43623	3.23085	4.69038	6.98125	7.26176	4.37023	0.790707	high
TCGA-67-3772	573	0	2.2265	2.66043	2.1917	5.4329	9.5749	8.6976	0.38654	low
TCGA-67-3773	427	0	1.42082	1.87345	2.1673	4.13717	13.4783	5.65679	0.304456	low
TCGA-67-3774	385	0	2.2222	2.21135	1.93313	5.3677	14.7558	7.54461	0.335011	low
TCGA-67-4679	448	0	1.96437	1.62123	2.45148	3.71019	14.0089	8.15731	0.336533	low
TCGA-67-6215	174	0	3.69635	3.88102	4.27228	5.05835	14.7596	5.01682	0.687642	low
TCGA-67-6216	141	0	2.64075	2.68383	3.20432	6.24144	14.2585	5.13871	0.530588	low
TCGA-67-6217	422	0	1.68437	1.53611	2.41955	3.56343	14.9245	6.38381	0.31981	low
TCGA-69-7760	202	0	3.73379	3.39794	5.17074	6.27618	12.1147	1.87428	0.836226	high
TCGA-69-7761	186	0	3.93315	3.86434	4.87826	6.68635	4.87567	0.542602	0.873566	high
TCGA-69-7763	690	0	2.09835	2.11281	1.73292	5.4289	14.1927	8.39481	0.305006	low
TCGA-69-7764	414	0	2.3306	2.78288	3.50196	3.19037	13.755	9.52809	0.460167	low
TCGA-69-7765	165	0	3.06621	2.52372	4.83731	6.23302	11.7287	2.95213	0.750214	high
TCGA-69-7973	230	0	5.35261	4.91245	4.74047	4.42344	14.0638	5.56544	0.827376	high
TCGA-69-7974	184	0	4.29518	3.87586	6.72685	7.19514	12.9444	6.96963	1.01843	high
TCGA-69-7978	134	0	3.79955	3.63968	4.80225	7.24102	12.0678	2.51027	0.819039	high
TCGA-69-7979	408	0	3.76737	1.98365	4.76548	5.55268	8.7654	3.65994	0.774817	high
TCGA-69-7980	411	0	3.15215	2.40175	3.50245	5.38936	11.1594	5.59314	0.584229	low
TCGA-69-8253	426	0	2.43215	1.98195	1.91824	5.26583	15.4867	8.71567	0.330554	low
TCGA-69-8254	409	0	4.0957	2.36882	2.83679	5.28031	11.6629	7.24601	0.553086	low
TCGA-69-8255	129	0	5.0775	4.3201	4.99615	3.33262	9.28363	2.97006	0.851389	high
TCGA-69-8453	813	0	3.80949	2.80832	3.91478	6.23806	13.2917	7.68479	0.661797	low
TCGA-69-A59K	591	0	3.88877	4.06472	4.05855	8.52739	10.4713	5.38863	0.766019	high
TCGA-71-6725	256	0	3.0519	2.08303	4.37248	4.64145	13.5554	1.59959	0.664269	low
TCGA-71-8520	210	1	4.43771	3.49517	5.42833	6.79162	9.14513	6.57511	0.900601	high
TCGA-73-4658	1600	1	3.3695	2.79987	3.44793	5.96397	12.6359	4.35047	0.605944	low
TCGA-73-4659	711	1	4.49468	4.45853	4.26487	5.07708	14.1358	6.25267	0.733282	high
TCGA-73-4662	2515	0	2.69167	2.58973	3.3125	4.82888	13.2223	4.02067	0.527895	low
TCGA-73-4666	800	0	5.93828	5.50875	6.23434	5.92889	9.31948	4.31477	1.08369	high
TCGA-73-4668	467	0	4.18872	3.17182	4.83476	7.3136	12.6463	2.83935	0.836991	high
TCGA-73-4670	131	0	5.27356	4.48497	6.32269	8.40899	8.67344	1.63908	1.11501	high
TCGA-73-4675	922	1	3.18543	2.56875	3.31552	6.95859	15.0662	6.94801	0.571379	low
TCGA-73-4676	281	1	4.56923	4.54309	6.23383	6.91603	10.3287	4.48983	1.01087	high
TCGA-73-4677	38	1	1.62111	1.78544	2.04109	3.63616	15.3249	6.05347	0.280211	low
TCGA-73-7498	1189	0	1.75735	1.54512	1.70137	2.98801	15.1051	8.40716	0.224159	low
TCGA-73-7499	1531	1	4.08504	4.94268	4.51748	4.04518	7.65796	7.35152	0.745992	high
TCGA-73-A9RS	340	1	4.59611	4.01061	6.33141	5.81232	9.32888	2.46095	1.01335	high
TCGA-75-5125	2027	1	5.2699	5.28622	6.68874	7.47932	10.524	4.38143	1.11573	high
TCGA-75-5146	2368	0	1.63968	1.96697	2.58913	3.10468	14.7635	7.65218	0.322786	low
TCGA-75-5147	1333	0	4.24983	5.72751	4.35933	6.09487	6.99704	7.68902	0.787697	high
TCGA-75-6206	2590	0	0.947954	1.10401	1.78085	4.30192	14.8375	8.59287	0.208956	low
TCGA-75-6212	1516	1	2.24192	2.41429	2.95132	4.71537	13.9681	6.36017	0.442742	low
TCGA-75-6214	1115	1	5.01194	4.35085	6.89102	8.04161	5.57825	5.18461	1.14514	high
TCGA-75-7025	3305	0	2.09273	1.354	2.05908	3.86258	12.4425	7.35188	0.316164	low
TCGA-75-7027	3059	0	5.23541	4.47188	5.44518	9.38707	8.91633	2.05406	1.03652	high
TCGA-78-7143	4961	1	4.38191	4.70249	6.48351	5.92043	11.0359	8.9916	0.977049	high
TCGA-78-7145	826	1	4.03041	5.22958	6.05086	8.64741	11.6258	5.28566	0.990193	high
TCGA-78-7146	173	1	5.96889	5.28501	6.50959	8.16738	7.80725	3.72912	1.16795	high
TCGA-78-7147	586	1	3.61824	4.01495	4.42364	5.98279	11.3021	9.58101	0.708186	high
TCGA-78-7148	626	1	4.03321	4.03884	4.7295	7.02348	14.1263	3.63305	0.806725	high
TCGA-78-7149	3940	0	2.04148	1.49653	2.28577	5.05484	14.6403	9.54118	0.337616	low
TCGA-78-7150	666	1	5.10156	5.0405	6.6225	9.32806	5.00484	0.605046	1.18447	high
TCGA-78-7152	1215	1	3.35296	2.39243	2.8594	4.54184	14.2673	8.59031	0.477538	low
TCGA-78-7153	3635	0	2.44398	2.872	2.34653	3.10308	13.5026	7.94513	0.355531	low
TCGA-78-7154	593	1	5.04773	4.73936	6.22876	7.20853	10.1453	4.74484	1.04443	high
TCGA-78-7155	1171	1	6.31737	3.77876	6.70477	7.39442	1.05401	0.475259	1.23325	high
TCGA-78-7156	976	1	1.68364	1.80617	2.06866	2.12084	14.2685	9.86746	0.238802	low
TCGA-78-7158	179	1	2.9699	3.15133	3.81369	3.0306	13.0586	4.41491	0.563797	low
TCGA-78-7159	1974	0	4.2317	3.52008	3.967	4.90056	12.9592	2.60886	0.703455	high
TCGA-78-7160	697	1	4.22374	3.8084	5.49993	5.62691	12.3094	6.94993	0.857389	high
TCGA-78-7161	291	1	2.05075	1.55913	2.59183	4.05679	14.9688	4.22924	0.38157	low
TCGA-78-7162	3169	1	1.71899	2.02476	2.19255	3.67505	14.2619	9.71395	0.287576	low
TCGA-78-7163	7248	0	1.62386	1.39091	1.86544	7.01431	10.8772	9.16954	0.329023	low
TCGA-78-7166	258	1	2.94347	3.28174	3.63876	7.18698	8.64259	1.02677	0.670512	low
TCGA-78-7167	2681	1	1.09783	0.597016	0.991577	3.7026	15.7072	7.62619	0.119956	low
TCGA-78-7220	807	1	5.00594	3.88887	5.56341	7.08418	9.99402	2.48071	0.976961	high
TCGA-78-7535	949	1	3.62226	2.94183	4.17549	4.53569	13.4075	3.91865	0.668117	low
TCGA-78-7536	244	1	4.97692	6.04041	5.44271	4.5211	10.7738	1.60481	0.932013	high
TCGA-78-7537	1622	1	1.54688	1.15369	1.20968	2.41708	14.931	9.30518	0.141321	low
TCGA-78-7539	791	0	1.88527	2.03696	2.02811	4.21672	12.2446	4.52019	0.332386	low
TCGA-78-7540	1197	1	2.76176	1.62221	3.09846	7.06116	12.3549	6.21743	0.536338	low
TCGA-78-7542	321	1	6.05777	5.38665	8.04611	9.57566	11.5348	3.00283	1.34855	high
TCGA-78-7633	1528	1	2.01764	2.49027	2.78912	2.8592	15.5415	9.83693	0.347731	low
TCGA-78-8640	7062	0	4.75072	3.5043	4.76528	7.42048	11.2578	5.46344	0.857693	high
TCGA-78-8648	1209	1	2.87047	2.21246	3.33818	4.57819	12.3723	4.97769	0.530889	low
TCGA-78-8655	2360	0	3.17864	2.36112	4.20429	5.81643	11.1184	5.31155	0.669298	low
TCGA-78-8660	321	1	5.45044	3.68226	4.90227	5.69308	12.1343	6.57902	0.867836	high
TCGA-78-8662	3361	1	4.66878	2.70752	5.38477	7.94154	8.87973	3.16013	0.947223	high
TCGA-80-5608	2832	0	4.02386	3.12379	3.78177	4.40774	14.4286	5.46995	0.634197	low
TCGA-80-5611	2595	0	5.08096	5.23204	5.44815	7.65102	3.7606	6.2956	1.00026	high
TCGA-83-5908	824	0	5.53593	4.54192	7.30734	7.70915	7.96861	2.72112	1.21659	high
TCGA-86-6562	376	1	3.61927	3.21494	5.7404	7.17201	10.1558	6.30401	0.888467	high
TCGA-86-6851	179	0	3.12709	2.59002	3.80781	5.00595	9.88145	4.52146	0.621743	low
TCGA-86-7701	947	0	4.46952	4.20971	4.8389	4.49415	12.6148	1.20762	0.816515	high
TCGA-86-7711	1046	1	4.52072	3.24573	4.33744	7.52704	6.61723	1.06555	0.84968	high
TCGA-86-7713	1157	0	4.62212	4.34931	5.41997	7.41916	13.9309	9.2675	0.889807	high
TCGA-86-7714	625	1	2.54458	2.44271	3.21312	5.52715	14.1205	7.83313	0.494028	low
TCGA-86-7953	997	0	5.65998	5.34634	5.291	6.7623	9.15927	3.89054	0.987596	high
TCGA-86-7954	605	0	4.41986	3.74205	4.08541	4.85138	11.9836	3.72077	0.725648	high
TCGA-86-7955	1072	0	5.27817	4.19258	5.77375	8.00889	8.31285	2.2906	1.0451	high
TCGA-86-8054	1148	0	5.10723	5.40333	5.89024	6.01075	12.8292	4.67813	0.981318	high
TCGA-86-8055	124	1	3.91337	5.60385	4.99159	7.87897	8.19681	4.98558	0.879619	high
TCGA-86-8056	139	0	1.79095	1.65692	3.21213	4.23337	11.5961	10.6393	0.414065	low
TCGA-86-8073	740	0	2.94643	2.37845	4.8724	5.91908	10.4549	6.02455	0.727264	high
TCGA-86-8074	24	0	4.56895	4.0891	5.47904	6.66364	8.08687	5.30044	0.929099	high
TCGA-86-8075	694	1	4.0037	3.72206	5.89428	7.07979	8.3035	4.31246	0.950449	high
TCGA-86-8076	993	0	1.88571	1.75448	1.714	4.72546	13.0905	6.53392	0.290656	low
TCGA-86-8278	944	0	3.459	2.40664	3.35686	6.52418	13.7828	5.14439	0.598598	low
TCGA-86-8279	949	0	3.82473	3.68178	5.07071	6.10339	12.747	2.49106	0.82305	high
TCGA-86-8280	701	0	2.86147	3.0276	3.59459	5.2089	12.5931	6.63544	0.565739	low
TCGA-86-8281	0.003	0	1.97569	1.68188	2.51848	4.05842	14.4905	8.46863	0.347342	low
TCGA-86-8358	653	0	6.66309	5.5592	6.96702	7.20023	7.88936	2.50921	1.24549	high
TCGA-86-8359	444	1	3.25314	2.02173	3.47017	4.9576	13.352	2.43366	0.58289	low
TCGA-86-8585	353	0	4.31127	3.20865	4.82321	7.7584	10.8204	3.49342	0.85709	high
TCGA-86-8668	423	0	2.97271	2.25203	3.5965	5.1006	13.9405	8.17234	0.547194	low
TCGA-86-8669	938	0	2.78333	2.96482	2.4315	4.97921	13.4978	5.71887	0.435398	low
TCGA-86-8671	839	0	3.08942	2.24013	2.94658	4.67485	11.7633	6.07496	0.500857	low
TCGA-86-8672	19	1	4.58358	4.04773	4.46726	6.8905	8.72142	0.44831	0.854437	high
TCGA-86-8673	862	0	3.7162	3.52634	4.75917	6.73796	12.4527	4.38162	0.78548	high
TCGA-86-8674	806	0	3.14723	2.29654	3.04528	3.50573	14.8805	7.08799	0.469938	low
TCGA-86-A456	896	0	2.50781	2.52924	2.73896	4.53293	13.2388	7.63637	0.428883	low
TCGA-86-A4D0	116	1	5.52439	5.07756	4.85215	4.64505	11.533	1.65506	0.891166	high
TCGA-86-A4JF	737	1	4.38379	3.08863	5.11499	4.95624	13.2225	4.12889	0.819091	high
TCGA-86-A4P7	415	0	3.18013	2.22773	3.28725	3.66878	12.1476	4.4161	0.529745	low
TCGA-86-A4P8	805	0	1.68653	1.05533	1.55091	2.53513	13.5834	10.159	0.188044	low
TCGA-91-6828	323	0	3.53806	3.83007	4.14653	4.30298	13.1848	5.50443	0.654941	low
TCGA-91-6829	1258	1	4.07826	4.19468	5.03599	5.2187	11.6247	1.80382	0.830539	high
TCGA-91-6830	60	0	3.34064	3.7745	4.4988	9.0167	11.1458	5.94246	0.781416	high
TCGA-91-6831	310	0	4.89296	4.7315	5.63664	5.05969	11.1603	0.976657	0.948656	high
TCGA-91-6835	79	0	3.81555	3.93264	4.94401	4.89853	12.753	6.35558	0.763966	high
TCGA-91-6836	417	0	5.88696	5.40012	6.16601	8.3256	9.55123	0.927414	1.13976	high
TCGA-91-6840	372	0	4.49279	3.41755	5.05586	5.01805	9.59543	4.72786	0.837752	high
TCGA-91-6847	842	0	4.32165	5.12974	5.81011	7.30702	3.57299	0.953739	1.02072	high
TCGA-91-6848	224	0	5.73916	5.3588	6.98769	7.4654	8.88521	1.89538	1.19741	high
TCGA-91-6849	35	0	0.956125	1.29068	1.27259	4.19549	14.8596	9.34165	0.151043	low
TCGA-91-7771	492	0	2.2992	2.73806	2.68888	4.66615	14.0001	6.96095	0.416558	low
TCGA-91-8496	505	0	1.62819	2.27688	1.88704	4.41407	14.3358	7.29407	0.281673	low
TCGA-91-8497	434	1	1.7748	1.23203	1.43312	3.79009	14.277	7.56231	0.219544	low
TCGA-91-8499	36	0	5.28212	6.14308	5.6551	7.6233	7.88297	2.87058	1.04098	high
TCGA-91-A4BC	44	0	3.84632	3.31931	3.64082	3.52915	8.71946	0.859314	0.650262	low
TCGA-91-A4BD	603	0	1.41301	1.25738	1.57663	3.79069	13.9198	8.18711	0.212242	low
TCGA-93-7347	683	0	2.89359	2.45131	2.82581	4.641	13.635	8.06531	0.45677	low
TCGA-93-7348	531	0	2.42364	2.49067	2.99659	4.39556	9.8269	5.55025	0.477811	low
TCGA-93-8067	186	0	5.09714	3.33876	4.1586	7.61815	11.8252	5.33207	0.814265	high
TCGA-93-A4JN	718	0	4.35971	3.68939	4.06386	5.36468	11.7929	5.59234	0.719289	high
TCGA-93-A4JO	33	1	2.98886	2.34737	3.08598	4.06046	10.554	6.57467	0.501493	low
TCGA-93-A4JP	578	0	3.81417	3.22844	4.72808	4.62398	12.4669	9.09309	0.714413	high
TCGA-93-A4JQ	526	0	3.98234	3.66355	5.83257	6.85522	11.5155	4.69429	0.919365	high
TCGA-95-7039	1272	0	4.50524	4.05876	4.59464	6.03983	10.8241	5.42955	0.805667	high
TCGA-95-7043	503	1	4.16829	2.43503	3.84021	4.71599	12.4806	4.2705	0.665669	low
TCGA-95-7562	87	1	4.43339	4.13764	5.00766	7.28008	6.49155	3.20185	0.905471	high
TCGA-95-7567	568	0	3.47072	3.81334	4.36709	5.42682	13.5327	2.83879	0.710885	high
TCGA-95-7944	377	0	4.53089	3.2569	5.68715	5.99493	2.73374	0.71731	0.982852	high
TCGA-95-7947	477	0	5.29011	4.31618	5.60685	6.16038	10.8865	7.04836	0.950782	high
TCGA-95-7948	476	0	2.87658	2.16958	2.70645	5.78293	8.07473	5.73057	0.505615	low
TCGA-95-8039	830	0	3.20221	2.93477	3.51453	5.48008	14.3417	6.76775	0.57172	low
TCGA-95-8494	84	0	5.12777	5.47813	5.9813	8.30875	10.6852	3.46369	1.05651	high
TCGA-95-A4VK	651	0	3.66555	3.78835	4.08272	4.9188	12.3519	3.59835	0.68315	low
TCGA-95-A4VN	553	0	5.0543	4.05646	6.16659	6.59694	11.6929	5.33892	1.00877	high
TCGA-95-A4VP	605	0	3.79372	3.17503	2.18906	2.87834	13.9511	6.49742	0.420482	low
TCGA-97-7546	1285	0	2.66049	2.41944	3.42034	3.86265	14.3359	9.2269	0.479459	low
TCGA-97-7547	1965	0	1.75587	1.26691	1.96985	5.25769	10.7137	8.42964	0.316764	low
TCGA-97-7552	1932	0	2.44135	2.16456	2.74192	6.13404	12.293	7.61086	0.458948	low
TCGA-97-7553	1870	0	3.22188	3.38385	4.64443	5.27856	13.1368	7.97446	0.689821	high
TCGA-97-7554	775	0	2.79571	2.44578	4.66122	4.75315	12.1409	4.53317	0.674607	low
TCGA-97-7937	564	0	3.34296	3.0547	4.86255	5.18462	10.7397	4.45698	0.748205	high
TCGA-97-7938	18	1	1.59793	1.80093	3.10802	3.57738	13.9106	7.8583	0.385726	low
TCGA-97-7941	484	0	2.63779	1.74317	2.45368	5.79311	12.5545	8.86311	0.420513	low
TCGA-97-8171	568	0	2.33229	3.13276	3.35815	4.85603	12.9705	4.13406	0.518135	low
TCGA-97-8172	545	0	2.05526	1.50762	2.03728	3.89243	13.5049	4.48304	0.325817	low
TCGA-97-8174	164	1	1.89913	1.79589	1.92362	3.11427	14.3796	11.1913	0.246908	low
TCGA-97-8175	551	0	3.11395	2.84908	5.07062	8.23765	12.2009	3.64486	0.813498	high
TCGA-97-8176	468	1	5.53575	4.3298	4.95673	8.36521	11.8106	4.76602	0.949855	high
TCGA-97-8177	499	0	2.79084	2.15933	3.12806	5.5733	13.4497	6.02356	0.511912	low
TCGA-97-8179	435	0	4.1567	3.11224	4.20296	3.11205	14.2167	8.57167	0.64219	low
TCGA-97-8547	657	0	3.18245	2.843	4.32262	4.99974	8.53864	7.69434	0.668341	low
TCGA-97-8552	626	0	1.49162	1.46724	1.66692	3.74533	14.2401	9.64748	0.216618	low
TCGA-97-A4LX	614	0	3.76332	3.80902	3.59025	5.19584	12.8095	5.39124	0.629614	low
TCGA-97-A4M0	652	0	2.73355	2.55708	2.88646	4.69132	15.2096	5.95367	0.460907	low
TCGA-97-A4M1	601	0	2.35502	1.68147	1.72957	2.84212	13.7032	9.23362	0.261372	low
TCGA-97-A4M2	624	0	2.25987	1.20168	1.61749	3.22562	13.3522	8.29616	0.255101	low
TCGA-97-A4M3	540	0	2.0509	1.45379	2.06399	3.54336	15.3612	8.68014	0.286116	low
TCGA-97-A4M5	634	0	3.67743	2.08665	3.07692	5.91246	11.9723	7.39442	0.562108	low
TCGA-97-A4M6	568	0	2.94572	2.48641	2.82971	5.6557	10.688	4.69685	0.51589	low
TCGA-97-A4M7	629	0	3.21984	2.20188	2.8215	4.27211	12.759	7.87869	0.470859	low
TCGA-99-7458	747	0	2.72951	3.00513	3.79743	5.17412	12.5336	8.08068	0.570105	low
TCGA-99-8025	1060	0	3.88874	3.00648	3.97921	6.39711	11.9813	6.04065	0.694523	high
TCGA-99-8028	1118	0	1.9869	1.96527	2.76166	5.13492	12.3186	4.81167	0.430475	low
TCGA-99-8032	44	0	3.11079	3.21848	3.02728	4.14401	13.3498	1.89727	0.526016	low
TCGA-99-8033	656	1	5.41701	4.59202	5.23429	7.11508	11.9189	1.7995	0.967126	high
TCGA-99-AA5R	658	0	1.83176	1.47483	1.37557	4.26367	12.7138	8.66806	0.229413	low
TCGA-J2-8192	739	0	2.24915	2.48687	4.50495	6.40864	11.728	6.31583	0.651688	low
TCGA-J2-8194	724	0	1.60201	1.88608	2.35579	4.63892	14.3533	5.54189	0.340893	low
TCGA-J2-A4AD	550	1	4.25001	3.63207	5.29058	5.92831	8.85672	5.27468	0.8689	high
TCGA-J2-A4AE	1079	0	2.0785	2.71923	3.78046	3.65038	13.4317	9.24115	0.486967	low
TCGA-J2-A4AG	988	0	2.16873	1.70363	2.88445	4.61938	13.2786	7.71168	0.418668	low
TCGA-L4-A4E5	578	0	3.95297	4.7874	5.99479	5.84461	9.90429	3.28811	0.941091	high
TCGA-L4-A4E6	435	0	1.81361	1.2756	2.21873	2.94165	13.3827	8.73822	0.284878	low
TCGA-L9-A443	193	1	2.06904	1.80973	4.06671	3.83574	12.5446	6.87842	0.530932	low
TCGA-L9-A444	307	0	2.74171	1.98516	3.80382	4.12922	12.2108	4.30299	0.566334	low
TCGA-L9-A50W	442	1	2.41877	1.24668	3.29591	4.35077	11.0377	3.87058	0.501221	low
TCGA-L9-A5IP	58	1	4.68989	3.66598	5.74442	8.66795	0.629286	0.767483	1.06487	high
TCGA-L9-A743	664	0	3.62949	3.24558	4.39863	5.12951	12.7859	4.93554	0.703304	high
TCGA-L9-A7SV	565	0	4.09851	2.46803	5.03898	3.79229	8.15532	4.60602	0.788834	high
TCGA-L9-A8F4	476	0	4.37143	3.89672	4.81974	6.3418	10.531	1.75179	0.850064	high
TCGA-MN-A4N1	827	0	4.71245	2.60415	5.93519	6.07707	8.80285	2.09987	0.97621	high
TCGA-MN-A4N4	1175	0	3.2546	1.28536	3.56404	6.35355	4.98328	1.87691	0.659445	low
TCGA-MN-A4N5	84	0	3.74729	3.43176	5.40401	5.87205	13.3166	5.14977	0.827737	high
TCGA-MP-A4SV	2620	1	4.82204	3.47501	5.31264	5.95032	12.3343	4.76464	0.88844	high
TCGA-MP-A4SW	1778	1	4.47874	3.47221	3.50703	4.69467	13.8054	3.83989	0.653071	low
TCGA-MP-A4SY	1501	1	3.65392	3.35717	5.07554	7.18906	9.94681	5.26347	0.829764	high
TCGA-MP-A4T4	2617	1	3.79951	3.34319	4.21855	5.9296	10.6553	3.94155	0.727598	high
TCGA-MP-A4T6	1790	1	2.8639	1.08128	2.02748	4.4963	10.0748	7.54206	0.377595	low
TCGA-MP-A4T7	167	1	4.12462	3.89185	4.60003	7.07155	12.8527	6.48863	0.78704	high
TCGA-MP-A4T8	161	1	4.22245	3.42801	4.50603	7.07621	12.1674	3.4725	0.800556	high
TCGA-MP-A4T9	1265	1	3.5285	3.14646	5.02132	6.34734	12.6467	7.01549	0.774177	high
TCGA-MP-A4TA	950	1	6.39699	4.93007	5.57636	6.78982	5.06076	0.7733	1.09577	high
TCGA-MP-A4TC	74	1	4.80235	3.87359	6.34262	7.63982	11.1207	1.36232	1.05907	high
TCGA-MP-A4TD	307	1	3.47159	2.45155	2.586	2.90611	13.1855	6.31104	0.442927	low
TCGA-MP-A4TE	896	1	3.91578	2.17909	2.85932	4.77883	14.3307	3.13219	0.545233	low
TCGA-MP-A4TF	336	1	3.67768	4.51418	5.01252	8.48349	12.2589	3.25085	0.861057	high
TCGA-MP-A4TH	741	0	1.85687	1.66979	1.56473	4.20041	14.4595	5.95916	0.258831	low
TCGA-MP-A4TI	429	1	4.96194	4.64319	5.70411	6.50005	11.5281	5.21932	0.959855	high
TCGA-MP-A4TJ	339	1	3.10196	2.59587	3.01147	4.37729	13.0964	6.66027	0.495328	low
TCGA-MP-A4TK	582	1	4.17546	3.39663	5.37143	7.17066	9.62787	3.18206	0.90463	high
TCGA-MP-A5C7	2248	0	2.60837	1.79144	2.36207	3.89567	13.6369	8.52764	0.368557	low
TCGA-NJ-A4YF	2161	0	2.92586	3.82286	2.91664	5.4227	10.6432	1.07433	0.553226	low
TCGA-NJ-A4YG	2261	0	2.82042	2.12099	2.16823	4.39975	13.9099	4.88659	0.393997	low
TCGA-NJ-A4YI	4	1	3.40309	1.70968	2.43683	4.01192	14.1984	7.52558	0.426418	low
TCGA-NJ-A4YP	50	0	4.63035	3.14886	4.23315	6.40783	13.0235	6.28889	0.757988	high
TCGA-NJ-A4YQ	1432	0	3.76707	3.61741	3.6346	6.05976	9.42477	4.63675	0.671528	low
TCGA-NJ-A55A	15	0	2.40725	2.21142	2.77621	4.89143	12.7045	9.00736	0.425748	low
TCGA-NJ-A55O	13	0	3.28793	3.67131	3.59555	5.42933	13.2908	6.15485	0.599531	low
TCGA-NJ-A55R	603	0	3.25279	2.90304	2.23004	4.78173	12.7617	6.70203	0.434214	low
TCGA-NJ-A7XG	617	0	2.48364	2.00934	1.79753	5.31264	15.2922	7.45137	0.330673	low
TCGA-O1-A52J	1798	1	3.00316	2.98183	2.9995	5.29	14.8479	7.62327	0.495357	low
TCGA-S2-AA1A	513	0	2.02569	1.13183	1.32784	3.78334	9.52203	5.04896	0.26089	low

## Sheet: Supplementary Table S7
Nomorisk in TCGA
ID	futime	fustat	PLK1	HMMR	ANLN	SLC2A1	SFTPB	CYP4B1	riskScore	Risk	Nomogram
TCGA-35-5375	0.723288	0	3.33989	3.95237	3.96101	5.89684	7.52888	5.53206	0.685205	low	0.971999
TCGA-55-A4DF	1.20548	1	4.94018	4.16606	4.52589	8.07103	9.56346	5.69934	0.86919	high	1.46167
TCGA-95-8039	2.27397	0	3.20221	2.93477	3.51453	5.48008	14.3417	6.76775	0.57172	low	0.518972
TCGA-MP-A4T4	7.16986	1	3.79951	3.34319	4.21855	5.9296	10.6553	3.94155	0.727598	high	1.76899
TCGA-62-A471	3.4137	0	4.59897	3.54623	5.60082	7.61909	9.66842	1.42729	0.973422	high	1.53639
TCGA-L9-A5IP	0.158904	1	4.68989	3.66598	5.74442	8.66795	0.629286	0.767483	1.06487	high	1.75479
TCGA-50-5936	0.70411	1	4.59911	3.99724	5.24345	8.05425	12.3576	1.28605	0.935987	high	2.49616
TCGA-49-AARR	13.6767	0	1.95297	1.18983	1.69537	5.05306	12.1867	8.60309	0.286029	low	0.48539
TCGA-78-8662	9.20822	1	4.66878	2.70752	5.38477	7.94154	8.87973	3.16013	0.947223	high	0.710948
TCGA-05-4430	2.08493	0	3.71189	2.44674	3.51782	5.85643	12.7203	5.64059	0.619211	low	0.295766
TCGA-44-7659	1.89315	0	1.56554	1.53262	1.89535	4.32142	14.4244	8.65922	0.26186	low	0.362113
TCGA-44-6146	1.99452	0	2.79008	1.65927	3.05989	6.24104	11.0169	5.66928	0.527968	low	0.878968
TCGA-L9-A50W	1.21096	1	2.41877	1.24668	3.29591	4.35077	11.0377	3.87058	0.501221	low	1.0565
TCGA-05-4424	2.50137	0	4.33192	4.2327	4.55978	5.90383	11.8651	7.49141	0.773228	high	1.45889
TCGA-62-A46P	1.6274	1	2.02398	1.94478	2.11593	2.74324	14.1935	6.62809	0.296765	low	0.461637
TCGA-38-4627	3.14247	1	2.76113	2.48373	3.30929	5.53175	8.92624	4.20583	0.564965	low	0.879618
TCGA-86-8073	2.0274	0	2.94643	2.37845	4.8724	5.91908	10.4549	6.02455	0.727264	high	0.706383
TCGA-44-5645	2.33425	0	1.9884	2.14552	2.53717	4.13545	13.4965	8.04985	0.363154	low	0.395161
TCGA-55-6984	2.08219	1	3.73738	3.32558	4.02857	7.4066	11.0079	3.60726	0.733648	high	1.86001
TCGA-69-7764	1.13425	0	2.3306	2.78288	3.50196	3.19037	13.755	9.52809	0.460167	low	0.625241
TCGA-NJ-A4YI	0.0109589	1	3.40309	1.70968	2.43683	4.01192	14.1984	7.52558	0.426418	low	1.33244
TCGA-86-A4P7	1.13699	0	3.18013	2.22773	3.28725	3.66878	12.1476	4.4161	0.529745	low	0.511927
TCGA-55-8620	1.0274	1	5.61793	4.07702	4.28175	5.94802	8.44133	3.83573	0.856098	high	1.89614
TCGA-97-8177	1.36712	0	2.79084	2.15933	3.12806	5.5733	13.4497	6.02356	0.511912	low	0.478801
TCGA-50-6595	0.517808	1	5.54939	4.81737	7.94349	8.28927	6.50127	1.93945	1.31005	high	3.26443
TCGA-55-A492	1.63288	0	1.47224	1.0207	0.937435	1.93069	15.2429	7.21185	0.108897	low	0.502271
TCGA-78-7633	4.1863	1	2.01764	2.49027	2.78912	2.8592	15.5415	9.83693	0.347731	low	0.354055
TCGA-97-A4LX	1.68219	0	3.76332	3.80902	3.59025	5.19584	12.8095	5.39124	0.629614	low	0.691238
TCGA-78-7220	2.21096	1	5.00594	3.88887	5.56341	7.08418	9.99402	2.48071	0.976961	high	2.00523
TCGA-53-7624	2.85753	1	5.70795	5.15301	7.24137	9.1387	2.65001	2.57192	1.28082	high	1.91875
TCGA-49-AARN	3.10959	1	2.97062	2.72376	3.51828	5.59452	13.0426	5.14757	0.575746	low	0.317208
TCGA-62-A46R	4.72603	1	3.14971	3.34242	4.84592	3.93951	13.0566	4.13306	0.703605	high	0.586302
TCGA-78-7156	2.67397	1	1.68364	1.80617	2.06866	2.12084	14.2685	9.86746	0.238802	low	1.4727
TCGA-50-8457	3.08219	0	1.32254	0.869751	1.38798	3.21441	13.6183	7.88789	0.175813	low	0.316229
TCGA-91-8496	1.38356	0	1.62819	2.27688	1.88704	4.41407	14.3358	7.29407	0.281673	low	0.455423
TCGA-55-8092	0.421918	1	3.48902	3.30921	3.45235	6.95145	6.38314	2.01581	0.682857	low	1.0565
TCGA-NJ-A4YQ	3.92329	0	3.76707	3.61741	3.6346	6.05976	9.42477	4.63675	0.671528	low	0.394246
TCGA-50-5072	0.684932	1	5.89571	6.00031	6.8783	7.6306	11.7657	4.26297	1.17492	high	3.26202
TCGA-91-6831	0.849315	0	4.89296	4.7315	5.63664	5.05969	11.1603	0.976657	0.948656	high	0.882959
TCGA-91-A4BD	1.65205	0	1.41301	1.25738	1.57663	3.79069	13.9198	8.18711	0.212242	low	1.27284
TCGA-69-8255	0.353425	0	5.0775	4.3201	4.99615	3.33262	9.28363	2.97006	0.851389	high	0.95997
TCGA-69-8253	1.16712	0	2.43215	1.98195	1.91824	5.26583	15.4867	8.71567	0.330554	low	0.572643
TCGA-86-A4D0	0.317808	1	5.52439	5.07756	4.85215	4.64505	11.533	1.65506	0.891166	high	1.44961
TCGA-78-8640	19.3479	0	4.75072	3.5043	4.76528	7.42048	11.2578	5.46344	0.857693	high	1.00021
TCGA-97-8174	0.449315	1	1.89913	1.79589	1.92362	3.11427	14.3796	11.1913	0.246908	low	0.924194
TCGA-55-6987	5.85479	0	3.11887	3.1029	3.81447	6.35178	11.5475	5.01285	0.641895	low	0.57515
TCGA-49-6744	4.61096	0	2.8925	2.96358	3.11656	5.35287	12.756	6.46392	0.519961	low	0.879618
TCGA-55-8096	1.96986	1	3.37354	2.3635	3.22998	6.83796	7.60257	4.5404	0.620975	low	0.338107
TCGA-J2-8192	2.02466	0	2.24915	2.48687	4.50495	6.40864	11.728	6.31583	0.651688	low	0.894453
TCGA-44-7671	2.43562	0	2.76854	2.61142	3.35477	6.67582	14.983	10.4875	0.52544	low	0.520177
TCGA-44-2662	3.50685	0	4.61387	5.18908	6.13285	7.84151	8.95889	1.53037	1.05177	high	0.994926
TCGA-93-A4JN	1.96712	0	4.35971	3.68939	4.06386	5.36468	11.7929	5.59234	0.719289	high	3.22004
TCGA-49-AAR9	0.712329	1	5.3906	4.37352	5.24179	9.84977	0.73957	0.220478	1.08453	high	1.11293
TCGA-86-A4P8	2.20548	0	1.68653	1.05533	1.55091	2.53513	13.5834	10.159	0.188044	low	0.940719
TCGA-78-7158	0.490411	1	2.9699	3.15133	3.81369	3.0306	13.0586	4.41491	0.563797	low	1.07789
TCGA-44-4112	2.2137	1	3.00572	2.89014	4.60447	5.84619	10.2869	5.00733	0.712643	high	0.915788
TCGA-71-6725	0.70137	0	3.0519	2.08303	4.37248	4.64145	13.5554	1.59959	0.664269	low	0.347652
TCGA-44-2656	3.91507	0	2.57265	3.27656	5.16399	5.25691	9.58951	4.92083	0.742338	high	0.626888
TCGA-05-5715	0.169863	0	3.55983	2.20674	4.04361	4.0039	9.68195	6.40805	0.637267	low	0.349608
TCGA-64-5815	2.3726	0	3.59009	4.06183	3.95711	8.02305	12.4934	4.30659	0.724812	high	2.23922
TCGA-55-7816	1.28219	1	2.45068	2.15347	2.88192	2.2038	10.5271	3.53579	0.429541	low	1.35871
TCGA-95-7948	1.30411	0	2.87658	2.16958	2.70645	5.78293	8.07473	5.73057	0.505615	low	0.320542
TCGA-05-4432	2.08493	0	4.16145	3.49771	3.81941	5.55128	12.776	4.58908	0.685621	low	0.725425
TCGA-99-8033	1.79726	1	5.41701	4.59202	5.23429	7.11508	11.9189	1.7995	0.967126	high	3.38823
TCGA-78-7143	13.5918	1	4.38191	4.70249	6.48351	5.92043	11.0359	8.9916	0.977049	high	0.584944
TCGA-73-4668	1.27945	0	4.18872	3.17182	4.83476	7.3136	12.6463	2.83935	0.836991	high	1.96025
TCGA-44-5644	2.36438	0	4.36031	3.05752	4.39593	7.91044	8.48395	0.58294	0.846238	high	0.687561
TCGA-38-4625	8.14521	0	6.31912	4.39836	6.27164	7.05468	10.9004	4.40119	1.11342	high	0.900703
TCGA-91-8499	0.0986301	0	5.28212	6.14308	5.6551	7.6233	7.88297	2.87058	1.04098	high	1.19676
TCGA-44-6779	1.36986	1	5.05223	4.89944	6.81428	7.75478	2.94256	2.85924	1.16587	high	1.50002
TCGA-78-7537	4.44384	1	1.54688	1.15369	1.20968	2.41708	14.931	9.30518	0.141321	low	0.367325
TCGA-05-4434	1.25205	1	4.74136	4.82625	5.06453	8.06321	9.53185	7.27199	0.910542	high	2.75636
TCGA-67-3773	1.16986	0	1.42082	1.87345	2.1673	4.13717	13.4783	5.65679	0.304456	low	0.506662
TCGA-55-6983	7.73425	0	2.48852	1.7149	2.31208	4.49246	13.6542	6.65329	0.379019	low	1.16802
TCGA-05-5425	2.41644	0	4.16547	4.17501	5.20423	7.29383	11.5772	4.60761	0.877388	high	1.76768
TCGA-97-A4M2	1.70959	0	2.25987	1.20168	1.61749	3.22562	13.3522	8.29616	0.255101	low	0.53787
TCGA-50-5941	4.03836	0	4.12014	3.49084	4.50551	5.77544	11.8919	5.63347	0.757613	high	2.37577
TCGA-78-7539	2.16712	0	1.88527	2.03696	2.02811	4.21672	12.2446	4.52019	0.332386	low	1.21145
TCGA-67-3771	1.67123	0	3.43623	3.23085	4.69038	6.98125	7.26176	4.37023	0.790707	high	1.08263
TCGA-55-8299	1.28493	1	3.92531	4.50242	5.84725	5.99986	13.4393	6.21614	0.889116	high	0.812727
TCGA-05-5429	0.753425	1	3.98495	4.64979	4.58863	8.748	5.41557	3.23591	0.874971	high	2.58107
TCGA-44-A47A	1.27671	0	4.04597	3.50913	3.57748	4.93346	13.4793	5.23244	0.634095	low	0.574176
TCGA-86-A4JF	2.01918	1	4.38379	3.08863	5.11499	4.95624	13.2225	4.12889	0.819091	high	1.44625
TCGA-05-4402	0.668493	1	3.67984	3.2241	4.56723	7.74265	9.78022	6.48243	0.781255	high	2.54974
TCGA-97-8179	1.19178	0	4.1567	3.11224	4.20296	3.11205	14.2167	8.57167	0.64219	low	1.10102
TCGA-55-7914	0.512329	1	2.10127	2.41601	3.92111	4.21593	10.6143	4.03147	0.557392	low	0.988867
TCGA-49-4490	1.05479	1	2.87714	2.77745	3.50622	6.20569	9.4442	7.4346	0.585925	low	1.06855
TCGA-55-8090	1.63836	1	3.3091	3.39777	4.75966	7.05084	11.8054	5.18737	0.765836	high	1.11591
TCGA-MP-A4TC	0.20274	1	4.80235	3.87359	6.34262	7.63982	11.1207	1.36232	1.05907	high	3.42986
TCGA-64-1681	3.19726	1	2.79078	2.25256	3.54976	5.12206	12.8203	9.24511	0.531483	low	0.432084
TCGA-99-AA5R	1.80274	0	1.83176	1.47483	1.37557	4.26367	12.7138	8.66806	0.229413	low	0.459351
TCGA-49-4486	6.35068	1	1.19567	2.16267	1.209	2.46457	14.7559	8.9098	0.134379	low	0.518972
TCGA-91-6847	2.30685	0	4.32165	5.12974	5.81011	7.30702	3.57299	0.953739	1.02072	high	0.826434
TCGA-05-4249	4.1726	0	2.68086	2.29598	2.23773	5.40075	12.4777	4.58165	0.423822	low	0.388365
TCGA-91-A4BC	0.120548	0	3.84632	3.31931	3.64082	3.52915	8.71946	0.859314	0.650262	low	0.808456
TCGA-55-7570	2.25753	0	5.83001	4.60608	6.03074	9.32076	10.1477	1.24469	1.13025	high	0.915112
TCGA-50-5049	8.47671	0	3.1988	2.81126	3.4849	4.09514	9.15498	3.40266	0.586277	low	0.40704
TCGA-86-8672	0.0520548	1	4.58358	4.04773	4.46726	6.8905	8.72142	0.44831	0.854437	high	1.07632
TCGA-50-5066	3.95068	0	4.24684	4.44905	5.36387	5.79008	9.7404	4.89921	0.878674	high	0.779136
TCGA-55-7727	0.326027	0	3.41099	4.56238	5.68156	6.05827	12.237	5.7729	0.852948	high	2.66269
TCGA-86-8674	2.20822	0	3.14723	2.29654	3.04528	3.50573	14.8805	7.08799	0.469938	low	0.796893
TCGA-53-A4EZ	2.93425	0	4.22234	3.02513	4.64472	5.48727	10.579	3.1435	0.789912	high	1.62587
TCGA-69-7761	0.509589	0	3.93315	3.86434	4.87826	6.68635	4.87567	0.542602	0.873566	high	0.9523
TCGA-50-5942	5.06027	0	1.76239	1.05111	1.83432	3.84519	13.6155	8.49282	0.258025	low	0.547346
TCGA-69-A59K	1.61918	0	3.88877	4.06472	4.05855	8.52739	10.4713	5.38863	0.766019	high	1.25901
TCGA-44-2666	0.265753	1	3.54415	2.42566	3.5678	3.64428	11.7786	9.23975	0.553573	low	0.366117
TCGA-50-5944	4.79452	0	2.29637	2.10508	4.07831	3.71844	13.0195	9.73854	0.525547	low	0.493941
TCGA-50-6592	2.12877	1	4.90648	3.78909	5.2421	7.50759	7.91909	1.40681	0.962133	high	0.878587
TCGA-62-8395	3.33151	0	2.10741	2.03076	2.42888	4.38513	13.7896	9.09321	0.354715	low	1.31711
TCGA-05-4410	8.21918e-06	0	3.48097	2.71923	4.21042	4.88279	12.7184	2.01637	0.683721	low	0.439047
TCGA-55-6975	0.323288	1	5.28468	4.46541	5.9622	7.09978	3.55791	0.641836	1.0834	high	1.57239
TCGA-73-4662	6.89041	0	2.69167	2.58973	3.3125	4.82888	13.2223	4.02067	0.527895	low	0.529341
TCGA-49-6767	1.85479	0	4.55806	4.83749	6.53757	7.9567	4.86229	2.69751	1.10363	high	1.40296
TCGA-44-A47G	0.961644	0	2.83707	2.96904	4.23948	5.08272	11.7532	4.76038	0.644493	low	0.528115
TCGA-NJ-A4YG	6.19452	0	2.82042	2.12099	2.16823	4.39975	13.9099	4.88659	0.393997	low	0.374387
TCGA-55-8507	1.14521	0	4.26913	2.21789	3.58218	4.3213	13.7065	6.01365	0.617869	low	0.301462
TCGA-05-4433	2	0	4.37908	3.61041	4.46004	6.73933	12.141	5.15735	0.789426	high	0.920973
TCGA-55-A4DG	1.66575	0	2.16409	1.93173	2.92858	3.67285	12.0821	8.90998	0.404919	low	0.407355
TCGA-49-4494	2.96164	1	4.09218	3.7062	4.7523	6.26724	10.8307	6.12377	0.79588	high	2.1187
TCGA-NJ-A7XG	1.69041	0	2.48364	2.00934	1.79753	5.31264	15.2922	7.45137	0.330673	low	0.996352
TCGA-44-6147	2.31507	0	1.8592	2.24907	3.47324	4.6001	10.4472	7.21361	0.484381	low	0.486932
TCGA-49-AARO	10.2986	0	3.87352	2.78934	3.99402	7.24397	10.3418	5.7967	0.719845	high	0.514467
TCGA-44-6774	1.80274	0	3.11601	2.68902	3.72258	5.66932	11.1665	1.07148	0.640789	low	1.12093
TCGA-49-AAR4	2.40822	1	3.15739	2.82087	4.1376	6.17486	7.12101	4.60123	0.696631	high	1.93783
TCGA-91-6848	0.613699	0	5.73916	5.3588	6.98769	7.4654	8.88521	1.89538	1.19741	high	2.21525
TCGA-50-8460	2.27123	0	2.51777	2.21714	2.70535	3.80688	15.1026	7.39472	0.400878	low	0.379819
TCGA-44-2668	2.08493	1	4.92352	4.57985	5.78435	7.36209	8.05009	1.66005	1.02175	high	0.687053
TCGA-55-8091	1.64384	0	2.31996	2.74539	3.47127	6.31887	13.354	3.53214	0.556708	low	0.379819
TCGA-50-6673	0.060274	1	3.85499	3.58269	5.31453	4.87051	11.1084	7.38135	0.803392	high	1.21709
TCGA-49-AARE	3.36712	1	4.93083	2.99504	4.06974	5.69026	8.26157	4.18558	0.778998	high	0.787816
TCGA-55-6985	3.37808	0	3.80858	3.33248	4.56318	6.01894	10.3722	5.84042	0.755761	high	0.772956
TCGA-55-6642	6.70959	0	2.37487	2.86109	3.69849	5.80033	12.3974	4.39858	0.573858	low	0.511549
TCGA-50-6591	0.326027	1	5.76582	4.78252	6.47253	7.82867	3.6854	0.166132	1.18372	high	2.81887
TCGA-78-7166	0.706849	1	2.94347	3.28174	3.63876	7.18698	8.64259	1.02677	0.670512	low	0.910928
TCGA-05-4427	2.16712	0	4.08287	3.52161	5.26385	8.01971	12.7349	5.09848	0.878844	high	1.68242
TCGA-49-4487	2.34247	1	4.2706	4.84203	4.92879	5.56674	10.879	4.42736	0.830624	high	0.779713
TCGA-73-4676	0.769863	1	4.56923	4.54309	6.23383	6.91603	10.3287	4.48983	1.01087	high	1.37867
TCGA-49-4507	0.734247	1	4.25242	3.76028	4.61929	5.90997	5.52743	1.53631	0.83892	high	3.21029
TCGA-78-7148	1.71507	1	4.03321	4.03884	4.7295	7.02348	14.1263	3.63305	0.806725	high	2.12964
TCGA-93-A4JQ	1.4411	0	3.98234	3.66355	5.83257	6.85522	11.5155	4.69429	0.919365	high	0.530342
TCGA-55-7576	1.83562	0	3.61709	3.74589	4.58615	5.93527	12.2363	3.68382	0.753024	high	0.82774
TCGA-55-6969	3.39452	0	3.78625	3.55127	3.59622	4.92943	8.03264	1.79406	0.669814	low	0.301229
TCGA-93-7347	1.87123	0	2.89359	2.45131	2.82581	4.641	13.635	8.06531	0.45677	low	0.636256
TCGA-69-7978	0.367123	0	3.79955	3.63968	4.80225	7.24102	12.0678	2.51027	0.819039	high	1.07632
TCGA-NJ-A4YF	5.92055	0	2.92586	3.82286	2.91664	5.4227	10.6432	1.07433	0.553226	low	0.359477
TCGA-91-6830	0.164384	0	3.34064	3.7745	4.4988	9.0167	11.1458	5.94246	0.781416	high	1.92774
TCGA-44-7672	1.96986	0	3.20618	3.41336	4.28097	5.89331	11.9681	3.09737	0.698868	high	0.558043
TCGA-78-7540	3.27945	1	2.76176	1.62221	3.09846	7.06116	12.3549	6.21743	0.536338	low	0.46977
TCGA-55-7227	2.60822	1	3.03223	3.53711	4.01739	6.58067	12.6843	5.00672	0.660926	low	1.59143
TCGA-MP-A4T6	4.90411	1	2.8639	1.08128	2.02748	4.4963	10.0748	7.54206	0.377595	low	1.79456
TCGA-99-8028	3.06301	0	1.9869	1.96527	2.76166	5.13492	12.3186	4.81167	0.430475	low	0.36643
TCGA-64-1677	1.72055	1	3.06322	2.87468	3.59018	6.62723	10.7332	2.89641	0.63567	low	1.5926
TCGA-05-4403	1.58356	0	2.71214	2.48044	2.85837	7.51516	12.628	6.2432	0.523406	low	0.554878
TCGA-44-6148	1.92877	0	1.21068	0.823767	0.825717	4.32012	13.1806	9.57027	0.124108	low	0.424604
TCGA-55-6980	5.77808	0	1.7545	1.56116	2.89474	6.86459	9.02413	7.53447	0.46201	low	0.316974
TCGA-55-8511	1.51233	0	4.57256	3.26967	5.39544	6.19849	9.42934	2.50963	0.914351	high	0.71669
TCGA-86-8278	2.5863	0	3.459	2.40664	3.35686	6.52418	13.7828	5.14439	0.598598	low	0.991162
TCGA-78-7167	7.34521	1	1.09783	0.597016	0.991577	3.7026	15.7072	7.62619	0.119956	low	1.51063
TCGA-55-8615	1.22192	0	3.27239	2.41437	3.99284	4.25183	13.8983	4.36576	0.61365	low	1.54265
TCGA-55-A494	1.31781	0	4.29829	3.25888	5.37256	5.89287	12.7084	0.943808	0.883281	high	0.828447
TCGA-78-7147	1.60548	1	3.61824	4.01495	4.42364	5.98279	11.3021	9.58101	0.708186	high	1.38853
TCGA-97-A4M0	1.7863	0	2.73355	2.55708	2.88646	4.69132	15.2096	5.95367	0.460907	low	0.424918
TCGA-55-7573	1.33425	0	2.24576	2.00021	2.1133	4.46618	14.6069	7.48324	0.336562	low	0.595084
TCGA-64-1679	6.81644	0	4.52873	4.16131	5.07984	8.54514	9.52521	5.77995	0.912917	high	1.7401
TCGA-64-1680	3.08493	0	2.25095	3.18703	3.1378	3.93508	15.312	6.05645	0.449165	low	1.19528
TCGA-86-8669	2.56986	0	2.78333	2.96482	2.4315	4.97921	13.4978	5.71887	0.435398	low	0.453981
TCGA-78-7145	2.26301	1	4.03041	5.22958	6.05086	8.64741	11.6258	5.28566	0.990193	high	2.34519
TCGA-86-8075	1.90137	1	4.0037	3.72206	5.89428	7.07979	8.3035	4.31246	0.950449	high	0.883612
TCGA-99-8025	2.90411	0	3.88874	3.00648	3.97921	6.39711	11.9813	6.04065	0.694523	high	2.51984
TCGA-L9-A743	1.81918	0	3.62949	3.24558	4.39863	5.12951	12.7859	4.93554	0.703304	high	1.65713
TCGA-86-8054	3.14521	0	5.10723	5.40333	5.89024	6.01075	12.8292	4.67813	0.981318	high	1.57239
TCGA-55-8094	1.48219	0	3.655	4.25742	4.0733	7.94874	10.4004	3.66432	0.755311	high	2.30459
TCGA-62-A470	3.27123	1	3.36699	2.72974	3.21905	4.67482	13.0059	6.25646	0.542132	low	0.506287
TCGA-86-A456	2.45479	0	2.50781	2.52924	2.73896	4.53293	13.2388	7.63637	0.428883	low	0.657898
TCGA-MP-A4SW	4.87123	1	4.47874	3.47221	3.50703	4.69467	13.8054	3.83989	0.653071	low	0.837896
TCGA-69-7973	0.630137	0	5.35261	4.91245	4.74047	4.42344	14.0638	5.56544	0.827376	high	0.591482
TCGA-86-8671	2.29863	0	3.08942	2.24013	2.94658	4.67485	11.7633	6.07496	0.500857	low	0.80259
TCGA-67-3772	1.56986	0	2.2265	2.66043	2.1917	5.4329	9.5749	8.6976	0.38654	low	0.613901
TCGA-35-4122	0.616438	0	3.62267	4.36567	4.06509	6.99658	10.8728	1.8345	0.743394	high	0.928391
TCGA-55-8513	2.16712	0	2.34705	1.72704	1.89173	5.93701	13.581	8.8262	0.342932	low	0.719077
TCGA-35-4123	0.49863	0	3.45976	4.31678	4.8624	8.77906	8.32166	0.571485	0.873134	high	0.50556
TCGA-49-6761	0.969863	0	4.10586	2.7239	5.40261	6.326	10.708	3.45435	0.874169	high	2.95276
TCGA-55-6982	2.72603	1	3.97247	4.01998	5.57673	7.34886	11.3782	3.17426	0.914886	high	2.43632
TCGA-44-A4SU	1.12055	1	2.97561	2.35903	2.98583	5.90364	9.81209	5.98591	0.534303	low	0.338107
TCGA-86-8279	2.6	0	3.82473	3.68178	5.07071	6.10339	12.747	2.49106	0.82305	high	0.865996
TCGA-05-4396	0.830137	1	2.87147	3.89765	4.05676	5.32519	14.1271	3.81821	0.634111	low	1.24915
TCGA-86-8358	1.78904	0	6.66309	5.5592	6.96702	7.20023	7.88936	2.50921	1.24549	high	0.495641
TCGA-55-7815	2.11781	0	2.8466	3.83289	4.52167	5.06411	12.5629	0.938225	0.700994	high	0.738721
TCGA-NJ-A55A	0.0410959	0	2.40725	2.21142	2.77621	4.89143	12.7045	9.00736	0.425748	low	0.636256
TCGA-MN-A4N1	2.26575	0	4.71245	2.60415	5.93519	6.07707	8.80285	2.09987	0.97621	high	1.77178
TCGA-44-6777	2.70411	1	2.67054	2.70314	3.35424	6.5245	12.6276	3.86004	0.569736	low	0.739609
TCGA-55-8301	1.46301	0	3.76545	4.2815	4.09232	5.4828	11.1531	4.93748	0.703241	high	0.546689
TCGA-05-4422	1	0	3.51495	3.65153	2.96154	3.49663	12.866	6.96749	0.50461	low	0.48539
TCGA-49-4506	2.73699	1	3.97138	4.60283	3.66248	4.8391	7.54622	0.785829	0.703281	high	2.02693
TCGA-05-4417	1.24658	0	3.35733	2.77561	3.55315	3.77096	13.815	2.37386	0.578567	low	0.36554
TCGA-62-A46O	3.98356	1	4.67455	5.13763	6.38289	7.52708	7.32284	1.87469	1.08081	high	0.693571
TCGA-97-8552	1.71507	0	1.49162	1.46724	1.66692	3.74533	14.2401	9.64748	0.216618	low	0.447818
TCGA-MP-A5C7	6.1589	0	2.60837	1.79144	2.36207	3.89567	13.6369	8.52764	0.368557	low	0.507837
TCGA-86-8074	0.0657534	0	4.56895	4.0891	5.47904	6.66364	8.08687	5.30044	0.929099	high	1.60009
TCGA-97-7937	1.54521	0	3.34296	3.0547	4.86255	5.18462	10.7397	4.45698	0.748205	high	0.693059
TCGA-97-8175	1.50959	0	3.11395	2.84908	5.07062	8.23765	12.2009	3.64486	0.813498	high	0.530385
TCGA-97-A4M7	1.72329	0	3.21984	2.20188	2.8215	4.27211	12.759	7.87869	0.470859	low	0.428315
TCGA-05-4420	2.49863	0	4.08896	4.05115	5.17771	5.82194	13.3074	1.96788	0.84729	high	0.592484
TCGA-91-8497	1.18904	1	1.7748	1.23203	1.43312	3.79009	14.277	7.56231	0.219544	low	0.625704
TCGA-69-7979	1.11781	0	3.76737	1.98365	4.76548	5.55268	8.7654	3.65994	0.774817	high	0.766781
TCGA-78-7163	19.8575	0	1.62386	1.39091	1.86544	7.01431	10.8772	9.16954	0.329023	low	0.424604
TCGA-86-7701	2.59452	0	4.46952	4.20971	4.8389	4.49415	12.6148	1.20762	0.816515	high	2.13683
TCGA-67-3770	1.67123	0	1.50371	3.58043	2.41265	5.27106	13.773	10.5863	0.340932	low	0.400895
TCGA-38-4629	2.36712	1	5.01176	4.33051	5.59763	8.56721	8.5889	1.32009	1.02834	high	1.76768
TCGA-55-6972	4.47123	1	1.97864	3.60924	2.354	2.03323	13.7392	7.09617	0.31905	low	0.482275
TCGA-MP-A4TA	2.60274	1	6.39699	4.93007	5.57636	6.78982	5.06076	0.7733	1.09577	high	0.727006
TCGA-50-5931	1.18904	1	5.0174	4.65631	6.4574	8.48084	7.92955	2.93677	1.11333	high	1.02715
TCGA-55-7994	1.65205	0	4.89912	5.48122	7.71202	6.92488	13.175	3.2226	1.18629	high	2.23948
TCGA-55-7724	1.93151	0	3.25289	3.10041	5.07867	7.00947	11.5947	3.99473	0.800934	high	1.19676
TCGA-55-7725	1.21096	0	1.75188	2.36473	2.55728	3.06209	12.6074	7.70177	0.338978	low	0.495144
TCGA-MP-A4SY	4.11233	1	3.65392	3.35717	5.07554	7.18906	9.94681	5.26347	0.829764	high	1.80166
TCGA-97-7546	3.52055	0	2.66049	2.41944	3.42034	3.86265	14.3359	9.2269	0.479459	low	0.555288
TCGA-78-7154	1.62466	1	5.04773	4.73936	6.22876	7.20853	10.1453	4.74484	1.04443	high	2.75326
TCGA-73-4659	1.94795	1	4.49468	4.45853	4.26487	5.07708	14.1358	6.25267	0.733282	high	2.49038
TCGA-50-5068	4.10685	1	2.04258	4.21695	2.41022	4.89038	11.5163	4.11925	0.41997	low	0.809054
TCGA-69-7980	1.12603	0	3.15215	2.40175	3.50245	5.38936	11.1594	5.59314	0.584229	low	0.355504
TCGA-73-7498	3.25753	0	1.75735	1.54512	1.70137	2.98801	15.1051	8.40716	0.224159	low	0.296486
TCGA-86-8585	0.967123	0	4.31127	3.20865	4.82321	7.7584	10.8204	3.49342	0.85709	high	0.694667
TCGA-78-7542	0.879452	1	6.05777	5.38665	8.04611	9.57566	11.5348	3.00283	1.34855	high	0.554053
TCGA-05-4250	0.331507	1	5.47922	4.99681	6.49934	7.63637	10.6065	4.55908	1.10688	high	3.0975
TCGA-44-6776	7.16712	0	1.85278	1.2853	2.23972	4.19759	15.4752	10.1546	0.295253	low	0.486876
TCGA-38-4630	2.93973	1	6.16456	4.68208	4.45436	8.00967	3.01271	0.374498	0.999815	high	1.17692
TCGA-05-4418	0.750685	1	3.4075	3.88842	4.84782	8.84337	8.47508	2.10928	0.856033	high	2.61852
TCGA-55-8085	2.47671	0	4.47595	3.80625	4.23257	5.88997	11.8971	7.17973	0.744857	high	0.681564
TCGA-55-7995	2.43562	0	5.32299	3.68429	4.04394	6.7378	9.25202	3.24967	0.826186	high	0.993356
TCGA-55-7284	0.665753	1	3.00944	2.06237	2.76506	7.16179	12.2121	7.66174	0.513287	low	1.05908
TCGA-55-6979	0.649315	1	3.74501	4.06039	5.90967	4.73524	10.6885	5.48798	0.874605	high	1.52179
TCGA-62-A472	2.49315	0	3.76678	4.80544	5.31567	6.26944	12.842	3.83992	0.849899	high	1.82781
TCGA-55-8204	1.41096	0	3.47721	2.66361	4.8488	6.75677	9.82759	5.97034	0.777587	high	0.888584
TCGA-62-8398	1.21644	1	5.45281	4.20816	5.4215	9.17345	11.7187	2.21268	1.02482	high	2.37401
TCGA-MP-A4TI	1.17534	1	4.96194	4.64319	5.70411	6.50005	11.5281	5.21932	0.959855	high	2.16556
TCGA-05-4390	3.08493	0	5.3	4.64894	5.24988	6.54767	13.4518	3.67688	0.932222	high	0.508408
TCGA-44-8120	0.712329	0	3.22723	2.16624	3.95231	6.3402	11.2761	4.66147	0.657534	low	0.30458
TCGA-67-6217	1.15616	0	1.68437	1.53611	2.41955	3.56343	14.9245	6.38381	0.31981	low	1.1716
TCGA-MP-A4TK	1.59452	1	4.17546	3.39663	5.37143	7.17066	9.62787	3.18206	0.90463	high	1.65836
TCGA-MN-A4N4	3.21918	0	3.2546	1.28536	3.56404	6.35355	4.98328	1.87691	0.659445	low	0.462708
TCGA-73-4666	2.19178	0	5.93828	5.50875	6.23434	5.92889	9.31948	4.31477	1.08369	high	2.68715
TCGA-55-8207	2.67671	0	1.20991	1.45232	1.91319	5.15731	12.7922	7.51011	0.27461	low	0.537932
TCGA-38-A44F	0.364384	0	2.23218	1.65477	2.03756	5.41391	12.0781	7.38372	0.356953	low	0.593268
TCGA-78-7536	0.668493	1	4.97692	6.04041	5.44271	4.5211	10.7738	1.60481	0.932013	high	3.00034
TCGA-05-4389	3.75068	0	3.89758	3.64699	3.96268	6.18827	11.4484	3.17315	0.714879	high	0.944048
TCGA-55-7281	2.38904	0	2.77597	2.36658	3.11932	5.53709	14.04	6.6322	0.50459	low	0.575509
TCGA-97-7547	5.38356	0	1.75587	1.26691	1.96985	5.25769	10.7137	8.42964	0.316764	low	0.477692
TCGA-62-8394	0.380822	1	4.55041	4.0343	5.43641	6.68561	10.1754	6.51917	0.905651	high	1.95622
TCGA-86-8668	1.1589	0	2.97271	2.25203	3.5965	5.1006	13.9405	8.17234	0.547194	low	0.495087
TCGA-50-5939	1.26027	1	4.12884	3.27577	4.50914	8.62626	10.5796	5.09081	0.823163	high	1.39014
TCGA-38-7271	2.19178	1	2.29679	1.90831	2.60044	4.03636	12.2645	6.37219	0.399634	low	0.595084
TCGA-49-AARQ	18.4438	0	2.55192	1.97269	4.18186	5.055	8.11527	8.04352	0.611227	low	0.309244
TCGA-49-AAR3	5.1863	0	4.50624	3.59022	5.59584	4.90088	4.28941	0.163212	0.94863	high	1.67039
TCGA-05-4395	8.21918e-06	1	4.76331	5.3304	4.94111	7.61102	6.53506	1.00776	0.947428	high	2.18345
TCGA-44-A479	1.33151	0	3.3872	2.9706	3.76019	2.81527	11.2305	2.32764	0.597899	low	0.421523
TCGA-49-4514	4.65753	0	4.19859	2.67462	3.52452	4.14517	12.3811	4.49428	0.624217	low	0.473509
TCGA-62-A46S	4.52877	1	1.94799	2.03433	2.03751	4.59572	13.9209	9.37878	0.306488	low	0.604674
TCGA-55-A490	0.271233	1	5.03969	1.95586	4.28738	5.98104	11.5173	2.42348	0.799033	high	2.08947
TCGA-97-7938	0.0493151	1	1.59793	1.80093	3.10802	3.57738	13.9106	7.8583	0.385726	low	0.555288
TCGA-55-8097	1.30411	0	2.11488	1.64175	2.00949	2.65475	14.3775	9.99627	0.264951	low	0.424918
TCGA-55-8208	1.84658	0	3.24619	2.35178	3.58253	5.73067	11.0042	5.15333	0.607761	low	0.528115
TCGA-69-7974	0.50411	0	4.29518	3.87586	6.72685	7.19514	12.9444	6.96963	1.01843	high	1.6275
TCGA-55-6968	3.54247	1	5.46206	4.53538	4.2847	5.7533	2.6737	2.04339	0.887524	high	2.72413
TCGA-44-3917	3.2411	0	3.1756	3.77962	5.41898	5.20711	8.98702	4.33648	0.813307	high	0.583021
TCGA-05-4415	0.249315	1	5.62933	5.89188	8.64917	9.29945	9.48069	4.16441	1.38955	high	1.54569
TCGA-44-6145	1.63014	0	3.59471	3.32109	4.53163	6.07283	10.2513	2.44283	0.762549	high	0.946939
TCGA-44-7667	3.00548	0	6.34415	5.83516	5.67848	5.542	9.66844	1.00738	1.06207	high	1.02757
TCGA-97-7553	5.12329	0	3.22188	3.38385	4.64443	5.27856	13.1368	7.97446	0.689821	high	0.787907
TCGA-78-7150	1.82466	1	5.10156	5.0405	6.6225	9.32806	5.00484	0.605046	1.18447	high	1.7424
TCGA-69-7763	1.89041	0	2.09835	2.11281	1.73292	5.4289	14.1927	8.39481	0.305006	low	0.393955
TCGA-95-7947	1.30685	0	5.29011	4.31618	5.60685	6.16038	10.8865	7.04836	0.950782	high	0.897851
TCGA-55-8089	1.92329	1	4.47496	4.77996	6.08759	7.76901	11.352	5.07294	1.00055	high	0.746977
TCGA-86-7711	2.86575	1	4.52072	3.24573	4.33744	7.52704	6.61723	1.06555	0.84968	high	1.82781
TCGA-55-8621	1.41096	0	2.7807	2.60865	3.35568	5.40045	12.8547	8.50798	0.523555	low	0.546079
TCGA-49-4501	3.89315	1	2.02092	2.61723	2.08429	4.70694	12.6469	7.74246	0.339201	low	0.477692
TCGA-L9-A8F4	1.30411	0	4.37143	3.89672	4.81974	6.3418	10.531	1.75179	0.850064	high	0.854545
TCGA-86-7953	2.73151	0	5.65998	5.34634	5.291	6.7623	9.15927	3.89054	0.987596	high	1.06455
TCGA-38-4628	4.08767	1	3.55191	3.35606	4.427	4.55062	5.85344	3.36027	0.735668	high	1.92774
TCGA-55-A48Y	1.72603	0	3.43214	2.35132	3.89752	5.49683	13.0574	2.40749	0.653073	low	0.955631
TCGA-MP-A4T9	3.46575	1	3.5285	3.14646	5.02132	6.34734	12.6467	7.01549	0.774177	high	2.33636
TCGA-91-6835	0.216438	0	3.81555	3.93264	4.94401	4.89853	12.753	6.35558	0.763966	high	0.906368
TCGA-50-6590	3.52877	1	4.7954	4.99973	6.50754	7.12463	5.35155	0.0454134	1.11253	high	1.11932
TCGA-95-7039	3.48493	0	4.50524	4.05876	4.59464	6.03983	10.8241	5.42955	0.805667	high	1.6038
TCGA-55-8206	2.43288	0	1.99246	1.95046	2.4219	3.61062	14.0355	9.19729	0.329482	low	0.397128
TCGA-44-7661	1.52603	1	5.22355	5.05769	7.21137	8.00262	12.0923	5.16554	1.1636	high	0.929077
TCGA-J2-A4AD	1.50685	1	4.25001	3.63207	5.29058	5.92831	8.85672	5.27468	0.8689	high	0.812727
TCGA-55-8616	0.131507	0	2.8956	1.56393	4.38469	5.30282	9.4859	5.5496	0.661637	low	0.41094
TCGA-50-5051	1.30959	1	4.0178	3.97366	3.52971	4.51322	14.611	5.26716	0.617327	low	0.707918
TCGA-97-A4M3	1.47945	0	2.0509	1.45379	2.06399	3.54336	15.3612	8.68014	0.286116	low	0.493941
TCGA-97-7552	5.29315	0	2.44135	2.16456	2.74192	6.13404	12.293	7.61086	0.458948	low	0.40704
TCGA-44-2657	3.70137	0	3.018	2.80492	2.99775	4.89274	13.4403	8.71003	0.487013	low	0.537022
TCGA-97-8172	1.49315	0	2.05526	1.50762	2.03728	3.89243	13.5049	4.48304	0.325817	low	0.546079
TCGA-91-6840	1.01918	0	4.49279	3.41755	5.05586	5.01805	9.59543	4.72786	0.837752	high	0.785992
TCGA-55-7907	0.939726	1	3.53043	2.71298	4.8315	5.72231	10.2961	0.778876	0.787894	high	1.67181
TCGA-49-4510	2.45479	1	1.20656	1.13362	0.904422	5.22339	15.0676	8.20063	0.151668	low	0.707735
TCGA-MP-A4SV	7.17808	1	4.82204	3.47501	5.31264	5.95032	12.3343	4.76464	0.88844	high	1.02877
TCGA-55-7726	1.7863	0	4.77892	4.55769	7.30194	6.9256	7.12835	1.15138	1.17133	high	0.976881
TCGA-35-3615	0.0383562	0	1.72326	2.30011	1.39392	3.58683	14.1225	8.91003	0.210422	low	0.403826
TCGA-97-A4M6	1.55616	0	2.94572	2.48641	2.82971	5.6557	10.688	4.69685	0.51589	low	0.234024
TCGA-86-7955	2.93699	0	5.27817	4.19258	5.77375	8.00889	8.31285	2.2906	1.0451	high	0.946239
TCGA-L9-A443	0.528767	1	2.06904	1.80973	4.06671	3.83574	12.5446	6.87842	0.530932	low	0.511927
TCGA-53-7813	1.16164	0	2.31328	2.94099	3.19382	3.42949	12.1564	3.78306	0.476012	low	1.031
TCGA-55-A491	1.71507	0	1.79853	2.11255	3.10066	4.73508	4.51622	2.04335	0.504582	low	0.60372
TCGA-86-8056	0.380822	0	1.79095	1.65692	3.21213	4.23337	11.5961	10.6393	0.414065	low	1.28452
TCGA-78-8655	6.46575	0	3.17864	2.36112	4.20429	5.81643	11.1184	5.31155	0.669298	low	0.564653
TCGA-L9-A444	0.841096	0	2.74171	1.98516	3.80382	4.12922	12.2108	4.30299	0.566334	low	0.486876
TCGA-86-8055	0.339726	1	3.91337	5.60385	4.99159	7.87897	8.19681	4.98558	0.879619	high	2.12471
TCGA-55-6970	1.27123	1	3.57298	4.74261	4.12639	6.47572	12.8529	5.77266	0.70606	high	2.90378
TCGA-49-6745	1.43014	0	4.39187	4.18637	6.55277	6.55441	12.165	5.11039	1.01089	high	3.72901
TCGA-05-4405	1.67123	0	2.45235	2.08281	4.14333	4.67146	10.9031	2.92603	0.612025	low	0.353223
TCGA-MP-A4TH	2.03014	0	1.85687	1.66979	1.56473	4.20041	14.4595	5.95916	0.258831	low	0.575509
TCGA-99-7458	2.04658	0	2.72951	3.00513	3.79743	5.17412	12.5336	8.08068	0.570105	low	1.51467
TCGA-55-8508	1.69041	0	3.31403	2.60348	2.51946	5.17531	10.9817	3.18615	0.503515	low	0.822699
TCGA-55-1594	3.2274	0	4.52739	4.15858	4.33618	5.66735	11.8764	3.59383	0.779215	high	2.57509
TCGA-44-7669	1.5726	1	6.00798	5.34437	4.9264	6.16435	11.6751	6.38905	0.929464	high	1.23722
TCGA-49-6742	1.33699	1	4.77606	4.46503	5.15015	6.1594	12.0903	4.4481	0.884806	high	1.31873
TCGA-55-7913	1.53699	1	4.54304	4.31201	5.67603	6.31625	10.8248	0.934216	0.956141	high	0.931233
TCGA-86-6562	1.03014	1	3.61927	3.21494	5.7404	7.17201	10.1558	6.30401	0.888467	high	1.23708
TCGA-95-7944	1.03288	0	4.53089	3.2569	5.68715	5.99493	2.73374	0.71731	0.982852	high	0.95997
TCGA-05-4398	3.92055	0	5.07827	4.26973	5.87497	8.00578	8.9025	2.12146	1.04303	high	1.81378
TCGA-78-7161	0.79726	1	2.05075	1.55913	2.59183	4.05679	14.9688	4.22924	0.38157	low	0.676889
TCGA-50-5933	6.55616	1	4.86256	4.8135	6.57326	8.49444	8.15702	0.961545	1.1292	high	2.75326
TCGA-55-7728	1.92877	0	2.90088	1.79969	2.25937	5.2431	11.9737	5.27188	0.429428	low	0.454316
TCGA-55-8087	1.26575	0	1.81065	1.33083	1.45676	4.26609	14.3815	6.61878	0.239605	low	0.301486
TCGA-91-7771	1.34795	0	2.2992	2.73806	2.68888	4.66615	14.0001	6.96095	0.416558	low	0.6133
TCGA-67-6216	0.386301	0	2.64075	2.68383	3.20432	6.24144	14.2585	5.13871	0.530588	low	0.46305
TCGA-95-A4VP	1.65753	0	3.79372	3.17503	2.18906	2.87834	13.9511	6.49742	0.420482	low	1.51818
TCGA-73-4675	2.52603	1	3.18543	2.56875	3.31552	6.95859	15.0662	6.94801	0.571379	low	1.34946
TCGA-64-1676	4.73425	0	2.87795	3.87147	3.09596	5.95728	9.63055	2.13735	0.578953	low	0.375546
TCGA-55-6981	3.77808	1	3.62083	3.23688	5.24219	5.82341	9.19896	3.44892	0.831916	high	2.29762
TCGA-L9-A7SV	1.54795	0	4.09851	2.46803	5.03898	3.79229	8.15532	4.60602	0.788834	high	2.05959
TCGA-78-7160	1.90959	1	4.22374	3.8084	5.49993	5.62691	12.3094	6.94993	0.857389	high	3.12134
TCGA-55-1595	4.05205	0	3.36897	3.73818	4.31654	5.24691	13.6598	4.34016	0.685802	low	0.3801
TCGA-62-8402	4.10411	1	4.2372	2.58656	4.94313	5.8362	8.75546	0.423411	0.850788	high	2.56234
TCGA-78-8648	3.31233	1	2.87047	2.21246	3.33818	4.57819	12.3723	4.97769	0.530889	low	0.795636
TCGA-44-3918	2.83836	0	2.30446	3.12469	3.98228	5.27377	10.2094	3.0817	0.610406	low	0.433137
TCGA-55-A57B	1.49589	0	2.93189	2.61618	4.24025	4.94863	10.745	7.95491	0.629822	low	0.593707
TCGA-38-6178	1.2274	0	3.52247	2.8778	4.70473	6.93024	10.9607	4.75406	0.772116	high	2.43695
TCGA-78-7535	2.6	1	3.62226	2.94183	4.17549	4.53569	13.4075	3.91865	0.668117	low	0.330395
TCGA-55-6986	8.93425	0	2.94764	2.40599	3.59156	5.40336	13.4999	6.36323	0.565837	low	0.428632
TCGA-91-6849	0.0958904	0	0.956125	1.29068	1.27259	4.19549	14.8596	9.34165	0.151043	low	1.25312
TCGA-55-7903	1.55342	0	4.20368	3.9174	5.4171	6.45491	12.9431	4.19775	0.878557	high	0.681564
TCGA-55-A493	0.0767123	0	6.19513	5.65323	6.70557	8.73417	9.59075	1.0668	1.22308	high	0.661162
TCGA-86-8280	1.92055	0	2.86147	3.0276	3.59459	5.2089	12.5931	6.63544	0.565739	low	0.603505
TCGA-91-6828	0.884932	0	3.53806	3.83007	4.14653	4.30298	13.1848	5.50443	0.654941	low	0.575084
TCGA-55-A48X	1.88767	0	3.14249	3.23727	3.99722	4.9416	12.8037	5.756	0.624699	low	0.612262
TCGA-50-5932	3.38356	1	3.48648	3.50004	3.98597	5.32751	15.1522	6.52528	0.636592	low	1.0565
TCGA-NJ-A55O	0.0356164	0	3.28793	3.67131	3.59555	5.42933	13.2908	6.15485	0.599531	low	0.88166
TCGA-05-5423	0.413699	0	2.88125	4.11053	3.37711	4.52698	13.4442	6.41651	0.537097	low	0.893792
TCGA-05-5420	1.25205	0	2.81462	4.39017	2.74504	2.91347	10.0862	2.96074	0.475338	low	0.971358
TCGA-62-A46Y	1.13425	1	3.10072	3.75505	4.46361	5.45439	14.7841	5.35412	0.678431	low	1.13072
TCGA-05-4384	1.16712	0	1.92492	2.22872	2.6324	4.84022	14.2771	7.12323	0.385988	low	1.51706
TCGA-97-A4M1	1.64658	0	2.35502	1.68147	1.72957	2.84212	13.7032	9.23362	0.261372	low	0.425904
TCGA-95-7567	1.55616	0	3.47072	3.81334	4.36709	5.42682	13.5327	2.83879	0.710885	high	1.6028
TCGA-55-7910	2.84932	0	3.75015	3.75681	4.44616	5.21238	13.7052	1.8125	0.735663	high	1.0449
TCGA-55-8619	1.13973	0	2.60304	2.04309	2.47433	5.62634	12.911	8.12118	0.422745	low	0.80259
TCGA-55-8302	1.30959	0	4.33376	2.66143	4.76303	7.0933	11.767	4.51693	0.823064	high	0.576598
TCGA-MN-A4N5	0.230137	0	3.74729	3.43176	5.40401	5.87205	13.3166	5.14977	0.827737	high	0.855994
TCGA-95-A4VK	1.78356	0	3.66555	3.78835	4.08272	4.9188	12.3519	3.59835	0.68315	low	1.51467
TCGA-95-8494	0.230137	0	5.12777	5.47813	5.9813	8.30875	10.6852	3.46369	1.05651	high	1.99184
TCGA-64-5779	2.36712	0	3.08534	2.17811	4.31919	4.44633	9.44917	2.14229	0.67483	low	1.21779
TCGA-49-4505	1.1726	1	2.41495	1.71794	2.06306	6.25546	9.49965	4.00956	0.42075	low	0.592121
TCGA-44-6775	1.93151	0	3.7783	3.6938	5.8637	5.89447	8.97087	5.74221	0.898578	high	0.779713
TCGA-55-1592	1.92055	1	3.88607	3.20094	3.96747	5.99691	11.6494	6.08678	0.688275	high	0.693059
TCGA-05-4397	2.00274	1	6.43896	6.64973	5.77132	6.14952	2.44126	5.49182	1.10537	high	2.89268
TCGA-44-2665	3.56438	0	2.90069	3.17497	3.66461	6.31773	7.94001	3.11184	0.643407	low	0.867037
TCGA-55-A48Z	1.78356	0	3.54743	3.45768	4.71281	5.92665	7.74447	0.956806	0.79874	high	2.25428
TCGA-86-8359	1.21644	1	3.25314	2.02173	3.47017	4.9576	13.352	2.43366	0.58289	low	1.06788
TCGA-97-8547	1.8	0	3.18245	2.843	4.32262	4.99974	8.53864	7.69434	0.668341	low	1.61946
TCGA-44-3396	3.09589	0	3.48915	3.37381	4.92523	5.43102	10.2589	2.1432	0.787262	high	2.01651
TCGA-86-8281	8.21918e-06	0	1.97569	1.68188	2.51848	4.05842	14.4905	8.46863	0.347342	low	0.435539
TCGA-62-8397	3.53151	0	1.09718	1.54943	2.83995	4.89896	13.4357	8.20014	0.353565	low	0.972466
TCGA-J2-A4AG	2.70685	0	2.16873	1.70363	2.88445	4.61938	13.2786	7.71168	0.418668	low	0.3325
TCGA-78-7152	3.32877	1	3.35296	2.39243	2.8594	4.54184	14.2673	8.59031	0.477538	low	0.461637
TCGA-93-7348	1.45479	0	2.42364	2.49067	2.99659	4.39556	9.8269	5.55025	0.477811	low	0.442869
TCGA-64-5775	0.169863	1	5.1142	5.4939	5.84655	5.82199	2.96768	1.35244	1.04385	high	2.70759
TCGA-78-7153	9.9589	0	2.44398	2.872	2.34653	3.10308	13.5026	7.94513	0.355531	low	0.326985
TCGA-78-7149	10.7945	0	2.04148	1.49653	2.28577	5.05484	14.6403	9.54118	0.337616	low	1.43948
TCGA-MP-A4T8	0.441096	1	4.22245	3.42801	4.50603	7.07621	12.1674	3.4725	0.800556	high	2.95057
TCGA-44-2661	3.17534	0	1.91013	2.70519	2.26628	3.97425	13.3254	6.64296	0.341458	low	0.349608
TCGA-73-4658	4.38356	1	3.3695	2.79987	3.44793	5.96397	12.6359	4.35047	0.605944	low	0.593707
TCGA-44-6778	5.10685	0	4.49155	3.7912	3.59399	5.15883	12.047	6.40607	0.668143	low	0.478447
TCGA-44-7670	2.41644	0	6.10392	3.81995	5.17516	7.75588	10.6252	6.28216	0.985147	high	0.993772
TCGA-55-8205	1.6411	0	5.36926	5.60966	6.45777	6.19075	11.0844	5.73531	1.06336	high	2.02223
TCGA-55-8512	1.66301	1	2.06711	1.21324	1.93597	5.97699	13.9052	8.78209	0.326586	low	1.03654
TCGA-55-8203	1.49863	0	3.69092	3.58907	3.78537	4.60522	13.7588	4.53805	0.632693	low	0.394246
TCGA-44-A47B	0.786301	0	3.04162	2.28425	3.56367	5.3572	13.7836	7.48779	0.558007	low	0.412947
TCGA-50-5946	4.43014	0	5.21532	4.45272	6.93904	7.24281	7.9524	3.20209	1.14689	high	0.946239
TCGA-38-4631	0.969863	1	5.12979	3.84931	5.45419	7.10799	4.46374	0.11223	1.01482	high	0.976881
TCGA-64-5778	3.57534	0	2.7375	3.84316	3.40838	4.51976	11.9236	4.19608	0.550844	low	0.306345
TCGA-86-7954	1.65753	0	4.41986	3.74205	4.08541	4.85138	11.9836	3.72077	0.725648	high	0.729258
TCGA-55-6543	1.19178	0	1.79974	1.4253	4.28719	5.68624	13.656	7.51989	0.562669	low	0.433137
TCGA-73-7499	4.19452	1	4.08504	4.94268	4.51748	4.04518	7.65796	7.35152	0.745992	high	1.30114
TCGA-62-8399	7.3863	0	3.64706	2.94415	5.00654	6.58381	12.44	4.9722	0.795757	high	1.85911
TCGA-49-AAR0	13.0548	0	4.33484	3.356	3.10613	4.34957	13.2625	7.97566	0.572587	low	0.462708
TCGA-55-7283	1.66849	0	3.67367	3.60245	4.31162	4.12478	13.5534	7.03744	0.663223	low	1.25008
TCGA-50-6593	0.920548	1	4.99473	3.52536	5.42838	5.27446	11.0857	4.98626	0.902291	high	1.87547
TCGA-50-8459	3.06575	0	2.55823	2.12307	2.88423	7.38259	9.705	4.20327	0.53866	low	0.665171
TCGA-67-3774	1.05479	0	2.2222	2.21135	1.93313	5.3677	14.7558	7.54461	0.335011	low	0.605121
TCGA-49-AAQV	1.85479	1	3.47098	3.86947	4.69157	5.35	6.93365	3.94114	0.770233	high	1.65855
TCGA-95-7562	0.238356	1	4.43339	4.13764	5.00766	7.28008	6.49155	3.20185	0.905471	high	1.69981
TCGA-69-7760	0.553425	0	3.73379	3.39794	5.17074	6.27618	12.1147	1.87428	0.836226	high	2.20208
TCGA-71-8520	0.575342	1	4.43771	3.49517	5.42833	6.79162	9.14513	6.57511	0.900601	high	0.915788
TCGA-55-8614	1.46849	0	3.85634	2.10049	4.46415	6.9677	13.0473	4.87266	0.748626	high	1.06388
TCGA-55-7574	2.72603	1	2.9941	2.657	3.48832	5.45905	13.7015	7.25608	0.554533	low	0.454316
TCGA-50-5935	1.78904	1	2.63989	2.29334	2.6546	5.68937	14.0076	6.64126	0.450674	low	0.752083
TCGA-95-7043	1.37808	1	4.16829	2.43503	3.84021	4.71599	12.4806	4.2705	0.665669	low	0.511927
TCGA-97-7941	1.32603	0	2.63779	1.74317	2.45368	5.79311	12.5545	8.86311	0.420513	low	0.519356
TCGA-44-7660	1.62192	0	4.10123	3.34575	5.83148	8.09271	6.78758	6.05742	0.963236	high	0.704283
TCGA-MP-A4T7	0.457534	1	4.12462	3.89185	4.60003	7.07155	12.8527	6.48863	0.78704	high	3.44537
TCGA-55-6971	3.83562	0	3.08522	3.46897	4.01593	5.40988	12.8443	5.96901	0.63325	low	0.41787
TCGA-78-7155	3.20822	1	6.31737	3.77876	6.70477	7.39442	1.05401	0.475259	1.23325	high	1.04612
TCGA-MP-A4TE	2.45479	1	3.91578	2.17909	2.85932	4.77883	14.3307	3.13219	0.545233	low	0.783766
TCGA-95-A4VN	1.51507	0	5.0543	4.05646	6.16659	6.59694	11.6929	5.33892	1.00877	high	1.60009
TCGA-93-8067	0.509589	0	5.09714	3.33876	4.1586	7.61815	11.8252	5.33207	0.814265	high	1.0613
TCGA-J2-8194	1.98356	0	1.60201	1.88608	2.35579	4.63892	14.3533	5.54189	0.340893	low	0.956337
TCGA-55-8510	1.47671	0	3.62582	2.99555	4.60079	5.17037	11.5635	6.55703	0.719153	high	0.735131
TCGA-44-5643	2.77534	0	4.94462	3.89774	4.66094	7.23476	8.53763	5.94903	0.868228	high	1.62503
TCGA-86-7713	3.16986	0	4.62212	4.34931	5.41997	7.41916	13.9309	9.2675	0.889807	high	2.09432
TCGA-NJ-A55R	1.65205	0	3.25279	2.90304	2.23004	4.78173	12.7617	6.70203	0.434214	low	0.337858
TCGA-50-5044	1.70959	1	4.3507	3.62623	5.01347	7.98998	12.377	5.8441	0.865425	high	2.19918
TCGA-55-6712	0.468493	1	3.67634	4.17479	6.29764	6.90754	8.31721	3.16983	0.981526	high	1.31553
TCGA-44-2659	3.74521	0	2.43449	2.0945	4.28976	4.32153	8.54451	3.60364	0.627196	low	0.894453
TCGA-4B-A93V	0.821918	1	4.2409	2.60018	3.57953	5.45331	11.4325	0.335864	0.687791	high	0.558043
TCGA-86-8076	2.72055	0	1.88571	1.75448	1.714	4.72546	13.0905	6.53392	0.290656	low	0.360045
TCGA-83-5908	2.25753	0	5.53593	4.54192	7.30734	7.70915	7.96861	2.72112	1.21659	high	0.718827
TCGA-44-A4SS	1.13699	0	3.7077	3.15481	5.18816	7.05522	8.27884	3.39486	0.859908	high	0.702571
TCGA-L4-A4E5	1.58356	0	3.95297	4.7874	5.99479	5.84461	9.90429	3.28811	0.941091	high	0.666563
TCGA-97-8171	1.55616	0	2.33229	3.13276	3.35815	4.85603	12.9705	4.13406	0.518135	low	2.06271
TCGA-93-A4JP	1.58356	0	3.81417	3.22844	4.72808	4.62398	12.4669	9.09309	0.714413	high	3.28195
TCGA-55-6978	0.482192	1	4.86079	4.05565	6.71607	6.84216	9.33977	3.07274	1.08577	high	1.55501
TCGA-78-7146	0.473973	1	5.96889	5.28501	6.50959	8.16738	7.80725	3.72912	1.16795	high	3.10469
TCGA-MP-A4TD	0.841096	1	3.47159	2.45155	2.586	2.90611	13.1855	6.31104	0.442927	low	1.14894
TCGA-50-5930	0.772603	1	2.74192	2.72931	3.85369	9.33541	12.1453	3.51515	0.686741	low	1.10408
TCGA-64-5781	4.27123	0	3.44682	3.64354	4.81019	7.10331	5.78629	0.369496	0.841641	high	0.842322
TCGA-78-7159	5.40822	0	4.2317	3.52008	3.967	4.90056	12.9592	2.60886	0.703455	high	0.592823
TCGA-50-7109	0.843836	1	3.43569	3.45875	4.76674	3.86313	12.5838	7.37819	0.693694	high	0.814105
TCGA-05-5428	1.83562	0	3.90703	5.05257	4.36208	6.50519	10.8464	1.24679	0.790626	high	1.68508
TCGA-49-4512	2.47945	1	2.70449	2.60032	3.11642	3.58137	12.6239	4.65886	0.482493	low	1.39316
TCGA-NJ-A4YP	0.136986	0	4.63035	3.14886	4.23315	6.40783	13.0235	6.28889	0.757988	high	0.69864
TCGA-49-AAR2	6.09315	0	3.18195	1.79387	2.3553	2.37814	11.127	2.24127	0.421111	low	0.415187
TCGA-44-8119	0.780822	0	3.72217	3.48253	4.13866	7.42195	12.4157	0.42154	0.758317	high	2.20208
TCGA-44-8117	1.05479	0	2.96368	2.65887	5.07328	5.84893	13.29	3.67632	0.750421	high	0.511691
TCGA-05-4425	1.83288	0	3.61329	3.55469	4.13891	5.92223	8.47961	3.31358	0.725115	high	3.16898
TCGA-55-1596	5.65753	0	5.11863	4.90713	5.37251	5.47962	4.95259	2.52526	0.96541	high	1.42226
TCGA-91-6836	1.14247	0	5.88696	5.40012	6.16601	8.3256	9.55123	0.927414	1.13976	high	0.494859
TCGA-49-4488	2.38082	1	3.31955	3.61643	5.3936	7.6801	8.7511	2.8974	0.876505	high	0.664394
TCGA-99-8032	0.120548	0	3.11079	3.21848	3.02728	4.14401	13.3498	1.89727	0.526016	low	0.35016
TCGA-49-6743	4.4411	0	5.16779	3.95942	5.56223	8.20784	10.6385	3.24212	1.00113	high	2.26696
TCGA-44-7662	0.59726	0	4.33229	4.18943	6.40647	7.88151	2.69312	0.591232	1.09358	high	0.648211
TCGA-44-2655	3.6274	0	2.02839	2.23923	2.40811	4.39496	14.1852	4.82493	0.374055	low	0.529341
TCGA-86-8673	2.36164	0	3.7162	3.52634	4.75917	6.73796	12.4527	4.38162	0.78548	high	0.827835
TCGA-MP-A4TF	0.920548	1	3.67768	4.51418	5.01252	8.48349	12.2589	3.25085	0.861057	high	1.71476
TCGA-67-6215	0.476712	0	3.69635	3.88102	4.27228	5.05835	14.7596	5.01682	0.687642	low	0.371705
TCGA-55-7911	1.47123	0	4.14703	4.81039	4.68466	5.52558	13.289	5.6828	0.777215	high	0.944746
TCGA-05-4244	8.21918e-06	0	4.24188	4.15496	4.78748	5.89488	13.7411	6.10583	0.790124	high	2.24132
TCGA-97-7554	2.12329	0	2.79571	2.44578	4.66122	4.75315	12.1409	4.53317	0.674607	low	2.01744
TCGA-05-4426	2.16712	0	2.71935	3.15709	4.002	8.22039	14.5379	5.04397	0.661281	low	0.407355
TCGA-97-8176	1.28219	1	5.53575	4.3298	4.95673	8.36521	11.8106	4.76602	0.949855	high	2.41433
TCGA-05-4382	1.66301	0	3.6417	2.5107	4.45959	8.66703	3.21833	1.78488	0.841407	high	0.64621
TCGA-J2-A4AE	2.95616	0	2.0785	2.71923	3.78046	3.65038	13.4317	9.24115	0.486967	low	0.399658
TCGA-73-4670	0.358904	0	5.27356	4.48497	6.32269	8.40899	8.67344	1.63908	1.11501	high	3.57083
TCGA-55-8506	0.030137	0	4.77821	0.846406	5.50819	6.12215	12.3236	2.26642	0.902022	high	1.48695
TCGA-50-6597	3.47397	1	1.17136	1.79275	2.34093	3.90539	12.3238	4.94729	0.313255	low	0.384031
TCGA-44-3398	3.1863	0	2.1325	2.95781	2.68256	7.11305	12.1238	6.07983	0.471773	low	0.646987
TCGA-50-6594	1.0137	1	4.98192	4.23002	5.458	7.68724	3.59399	0.48845	1.02375	high	3.0975
TCGA-73-A9RS	0.931507	1	4.59611	4.01061	6.33141	5.81232	9.32888	2.46095	1.01335	high	1.28946
TCGA-53-7626	2.54521	1	3.0102	2.4298	3.82123	3.76062	12.238	6.29266	0.56775	low	1.07511
TCGA-55-8505	1.20548	0	4.04994	2.85031	5.60427	8.91652	8.86615	1.79929	0.964034	high	1.85911
TCGA-97-A4M5	1.73699	0	3.67743	2.08665	3.07692	5.91246	11.9723	7.39442	0.562108	low	0.579685
TCGA-62-A46U	5.66301	0	3.55015	4.10317	4.76271	6.26447	12.9572	5.04514	0.765499	high	1.86001
TCGA-MP-A4TJ	0.928767	1	3.10196	2.59587	3.01147	4.37729	13.0964	6.66027	0.495328	low	0.503437
TCGA-62-A46V	6.02466	0	2.42257	3.58886	3.71554	5.09723	12.7484	8.14816	0.546195	low	0.574176
TCGA-50-5055	5.0137	1	2.81036	2.67473	2.58717	4.58852	12.1342	5.12808	0.453354	low	0.902272
TCGA-69-8453	2.2274	0	3.80949	2.80832	3.91478	6.23806	13.2917	7.68479	0.661797	low	1.09244
TCGA-91-6829	3.44658	1	4.07826	4.19468	5.03599	5.2187	11.6247	1.80382	0.830539	high	0.861378

## Sheet: Supplementary Table S8
GO pathway analysis results
ONTOLOGY	ID	Description	GeneRatio	BgRatio	pvalue	p.adjust	qvalue	geneID	Count
BP	GO:0140014	mitotic nuclear division	60/634	286/18866	8.54749e-31	3.83355e-27	3.43609e-27	UBE2S/TACC3/NUF2/TPX2/KIF11/PLK1/EREG/KIF18B/NEK2/ANLN/KIFC1/BUB1B/CENPE/KIF23/PKMYT1/CDT1/ZWINT/SPHK1/NCAPD2/UBE2C/IL1A/MKI67/CDK1/CENPF/MYBL2/PSRC1/SGO2/HASPIN/NCAPG2/MAD2L1/NCAPG/CDCA5/ESPL1/KIF4A/TRIP13/BIRC5/SPAG5/AURKB/CCNB1/CCNB2/CDC20/RACGAP1/NDC80/INCENP/CENPK/TTK/KIF18A/FBXO5/CDC25C/CDC6/AURKA/KIF20B/NCAPH/CDCA8/KIF14/CHEK1/DSCC1/BUB1/DLGAP5/KIF2C	60
BP	GO:0007059	chromosome segregation	63/634	334/18866	1.64181e-29	3.68176e-26	3.30004e-26	TOP2A/TACC3/NUF2/HJURP/CENPN/PLK1/KIF18B/NEK2/KIFC1/BUB1B/CENPE/SPC25/KIF23/BRCA1/KNL1/SYCP2/CDT1/ZWINT/CENPW/NCAPD2/UBE2C/FAM83D/ECT2/MKI67/CENPF/PSRC1/SGO2/HASPIN/NCAPG2/MAD2L1/NCAPG/CDCA5/ESPL1/KIF4A/CENPH/TRIP13/BIRC5/SPAG5/AURKB/CCNB1/EME1/CDC20/RACGAP1/NDC80/INCENP/SKA3/CENPK/SKA1/TTK/KIF18A/FBXO5/CCNE2/CDCA2/CDC6/CCNE1/NCAPH/CDCA8/KIF14/DSCC1/FEN1/BUB1/DLGAP5/KIF2C	63
BP	GO:0000280	nuclear division	70/634	428/18866	1.01284e-28	1.5142e-25	1.35721e-25	TOP2A/UBE2S/TACC3/NUF2/TPX2/KIF11/PLK1/EREG/KIF18B/NEK2/ANLN/KIFC1/BUB1B/CENPE/KIF23/PKMYT1/SYCP2/CDT1/ZWINT/SPHK1/NCAPD2/UBE2C/IL1A/MKI67/CDK1/CENPF/MYBL2/PSRC1/SGO2/HASPIN/NCAPG2/MAD2L1/NCAPG/CDCA5/MYBL1/ESPL1/KIF4A/TRIP13/BIRC5/SPAG5/AURKB/CCNB1/CCNB2/EME1/CDC20/RACGAP1/NDC80/PSMC3IP/INCENP/RAD51/CENPK/RAD54L/ASPM/TTK/KIF18A/FBXO5/CDC25C/CCNE2/CDC6/AURKA/CCNE1/KIF20B/NCAPH/CDCA8/KIF14/CHEK1/DS…	70
BP	GO:0048285	organelle fission	72/634	476/18866	2.39509e-27	2.68549e-24	2.40706e-24	TOP2A/UBE2S/TACC3/NUF2/TPX2/KIF11/PLK1/EREG/KIF18B/NEK2/ANLN/KIFC1/BUB1B/CENPE/KIF23/PKMYT1/SYCP2/CDT1/ZWINT/SPHK1/NCAPD2/UBE2C/LRRK2/IL1A/MTFR2/MKI67/CDK1/CENPF/MYBL2/PSRC1/SGO2/HASPIN/NCAPG2/MAD2L1/NCAPG/CDCA5/MYBL1/ESPL1/KIF4A/TRIP13/BIRC5/SPAG5/AURKB/CCNB1/CCNB2/EME1/CDC20/RACGAP1/NDC80/PSMC3IP/INCENP/RAD51/CENPK/RAD54L/ASPM/TTK/KIF18A/FBXO5/CDC25C/CCNE2/CDC6/AURKA/CCNE1/KIF20B/NCAPH/CDCA8/KI…	72
BP	GO:0000070	mitotic sister chromatid segregation	43/634	161/18866	7.10608e-27	6.37415e-24	5.71329e-24	TACC3/NUF2/PLK1/KIF18B/NEK2/KIFC1/BUB1B/CENPE/KIF23/CDT1/ZWINT/NCAPD2/UBE2C/CENPF/PSRC1/SGO2/HASPIN/NCAPG2/MAD2L1/NCAPG/CDCA5/ESPL1/KIF4A/TRIP13/SPAG5/AURKB/CCNB1/CDC20/RACGAP1/NDC80/INCENP/CENPK/TTK/KIF18A/FBXO5/CDC6/NCAPH/CDCA8/KIF14/DSCC1/BUB1/DLGAP5/KIF2C	43
BP	GO:0000819	sister chromatid segregation	45/634	196/18866	4.61527e-25	3.44991e-22	3.09223e-22	TOP2A/TACC3/NUF2/PLK1/KIF18B/NEK2/KIFC1/BUB1B/CENPE/KIF23/CDT1/ZWINT/NCAPD2/UBE2C/CENPF/PSRC1/SGO2/HASPIN/NCAPG2/MAD2L1/NCAPG/CDCA5/ESPL1/KIF4A/TRIP13/SPAG5/AURKB/CCNB1/CDC20/RACGAP1/NDC80/INCENP/CENPK/TTK/KIF18A/FBXO5/CDC6/NCAPH/CDCA8/KIF14/DSCC1/FEN1/BUB1/DLGAP5/KIF2C	45
BP	GO:0098813	nuclear chromosome segregation	52/634	272/18866	8.66569e-25	5.55223e-22	4.97658e-22	TOP2A/TACC3/NUF2/PLK1/KIF18B/NEK2/KIFC1/BUB1B/CENPE/KIF23/KNL1/SYCP2/CDT1/ZWINT/NCAPD2/UBE2C/FAM83D/ECT2/CENPF/PSRC1/SGO2/HASPIN/NCAPG2/MAD2L1/NCAPG/CDCA5/ESPL1/KIF4A/TRIP13/SPAG5/AURKB/CCNB1/EME1/CDC20/RACGAP1/NDC80/INCENP/CENPK/TTK/KIF18A/FBXO5/CCNE2/CDC6/CCNE1/NCAPH/CDCA8/KIF14/DSCC1/FEN1/BUB1/DLGAP5/KIF2C	52
BP	GO:0006260	DNA replication	47/634	273/18866	1.62154e-20	9.09078e-18	8.14826e-18	GINS4/DBF4/BLM/MCM2/EREG/MCM4/ORC6/CHAF1B/BRCA1/TIMELESS/PIF1/CDT1/DTL/POLE2/MCM6/RFC3/CDK1/WDHD1/CDC45/CDC7/HMGA1/RECQL4/PCLAF/E2F8/MCM10/CCNA2/DNA2/EME1/RAD51/RRM2/FBXO5/EXO1/CCNE2/NFIX/PRIM1/CLSPN/CDC6/CCNE1/CHEK1/GINS2/RFC4/DSCC1/FEN1/MCM7/FAM111B/GINS1/ORC1	47
BP	GO:0006261	DNA-dependent DNA replication	33/634	151/18866	5.34184e-18	2.66202e-15	2.38602e-15	GINS4/DBF4/BLM/MCM2/MCM4/ORC6/TIMELESS/CDT1/POLE2/MCM6/RFC3/WDHD1/CDC45/CDC7/HMGA1/RECQL4/E2F8/MCM10/DNA2/EME1/RAD51/FBXO5/CCNE2/PRIM1/CDC6/CCNE1/GINS2/RFC4/DSCC1/FEN1/MCM7/GINS1/ORC1	33
BP	GO:0071103	DNA conformation change	49/634	355/18866	3.35953e-17	1.50675e-14	1.35053e-14	H2BC17/TOP2A/GINS4/HJURP/CENPN/BLM/MCM2/MCM4/H3C3/CHAF1B/CENPA/CENPM/KNL1/HELLS/PIF1/MCM6/CENPW/NCAPD2/RFC3/CDK1/H1-5/HMGA2/NCAPG2/NCAPG/CDCA5/HMGA1/CENPH/H2BC11/ERN2/RECQL4/ERCC6L/CCNB1/CENPI/DNA2/ASF1B/H3C2/INCENP/RAD51/CENPK/H1-3/RAD54L/H4C4/CDKN2A/NCAPH/GINS2/RFC4/DSCC1/MCM7/CENPU	49
BP	GO:1902850	microtubule cytoskeleton organization involved in mitosis	31/634	144/18866	8.68358e-17	3.54053e-14	3.17345e-14	TACC3/NUF2/TPX2/KIF11/PLK1/NEK2/STIL/KIFC1/CENPE/CENPA/SPC25/KIF23/MYBL2/PSRC1/WDR62/MAD2L1/ESPL1/KIF4A/CENPH/BIRC5/AURKB/CCNB1/POC1A/CDC20/RACGAP1/NDC80/STMN1/TTK/AURKA/SAPCD2/DLGAP5	31
BP	GO:0051983	regulation of chromosome segregation	27/634	107/18866	1.19484e-16	4.4657e-14	4.0027e-14	TACC3/PLK1/NEK2/BUB1B/CENPE/CDT1/UBE2C/ECT2/MKI67/CENPF/MAD2L1/CDCA5/ESPL1/TRIP13/SPAG5/AURKB/CCNB1/CDC20/RACGAP1/NDC80/TTK/FBXO5/CDC6/FEN1/BUB1/DLGAP5/KIF2C	27
BP	GO:0007051	spindle organization	34/634	183/18866	3.26477e-16	1.12635e-13	1.00957e-13	TACC3/NUF2/TPX2/KIF11/PLK1/NEK2/STIL/KIFC1/CENPE/SPC25/KIF23/CENPW/MYBL2/PSRC1/WDR62/ESPL1/KIF4A/CENPH/AUNIP/BIRC5/SPAG5/AURKB/CCNB1/POC1A/CDC20/RACGAP1/NDC80/INCENP/STMN1/ASPM/TTK/FBXO5/AURKA/DLGAP5	34
BP	GO:0007088	regulation of mitotic nuclear division	32/634	163/18866	4.69089e-16	1.50276e-13	1.34695e-13	TACC3/KIF11/PLK1/EREG/NEK2/ANLN/BUB1B/CENPE/PKMYT1/CDT1/SPHK1/UBE2C/IL1A/MKI67/CENPF/MAD2L1/CDCA5/ESPL1/TRIP13/AURKB/CCNB1/CDC20/NDC80/TTK/FBXO5/CDC25C/CDC6/AURKA/KIF20B/CHEK1/BUB1/DLGAP5	32
BP	GO:0007052	mitotic spindle organization	27/634	118/18866	1.70683e-15	5.10341e-13	4.57429e-13	TACC3/NUF2/TPX2/KIF11/PLK1/NEK2/STIL/KIFC1/CENPE/SPC25/KIF23/MYBL2/PSRC1/WDR62/KIF4A/CENPH/BIRC5/AURKB/CCNB1/POC1A/CDC20/RACGAP1/NDC80/STMN1/TTK/AURKA/DLGAP5	27
BP	GO:0090068	positive regulation of cell cycle process	42/634	302/18866	5.02911e-15	1.40972e-12	1.26356e-12	CIT/DBF4/EREG/KIF23/BRCA1/CDT1/DTL/SPHK1/UBE2C/IL1A/FAM83D/ECT2/CDK1/HMGA2/MAD2L1/CDCA5/CDC45/ESPL1/CDK5R1/CDC7/E2F1/SPAG5/AURKB/E2F8/CCNB1/POC1A/PLK4/RACGAP1/BTG2/NDC80/SOX15/CDC25A/FBXO5/CDC25C/CDC6/AURKA/KIF20B/KIF14/GTSE1/FEN1/EZH2/DLGAP5	42
BP	GO:0019730	antimicrobial humoral response	28/634	137/18866	1.11531e-14	2.94244e-12	2.63737e-12	CXCL5/BPIFB1/PI3/S100A7/PGC/SFTPD/PRSS3/REG1A/IGHA1/KRT6A/IGHA2/SPINK5/JCHAIN/WFDC12/WFDC2/H2BC11/PLA2G1B/ITLN1/DMBT1/CXCL14/PLA2G2A/S100A8/WFDC5/CLU/CXCL11/CTSG/SLPI/IL36RN	28
BP	GO:0007091	metaphase/anaphase transition of mitotic cell cycle	19/634	58/18866	2.14234e-14	5.33799e-12	4.78455e-12	TACC3/PLK1/BUB1B/CENPE/CDT1/UBE2C/CENPF/MAD2L1/ESPL1/TRIP13/AURKB/CCNB1/CDC20/NDC80/TTK/FBXO5/CDC6/BUB1/DLGAP5	19
BP	GO:0051783	regulation of nuclear division	32/634	188/18866	3.24945e-14	7.6704e-12	6.87514e-12	TACC3/KIF11/PLK1/EREG/NEK2/ANLN/BUB1B/CENPE/PKMYT1/CDT1/SPHK1/UBE2C/IL1A/MKI67/CENPF/MAD2L1/CDCA5/ESPL1/TRIP13/AURKB/CCNB1/CDC20/NDC80/TTK/FBXO5/CDC25C/CDC6/AURKA/KIF20B/CHEK1/BUB1/DLGAP5	32
BP	GO:0044784	metaphase/anaphase transition of cell cycle	19/634	60/18866	4.34243e-14	9.7379e-12	8.72828e-12	TACC3/PLK1/BUB1B/CENPE/CDT1/UBE2C/CENPF/MAD2L1/ESPL1/TRIP13/AURKB/CCNB1/CDC20/NDC80/TTK/FBXO5/CDC6/BUB1/DLGAP5	19
BP	GO:0051304	chromosome separation	23/634	94/18866	4.56002e-14	9.7389e-12	8.72918e-12	TOP2A/TACC3/PLK1/BUB1B/CENPE/CDT1/NCAPD2/UBE2C/CENPF/MAD2L1/ESPL1/TRIP13/AURKB/CCNB1/EME1/CDC20/NDC80/TTK/FBXO5/CDC6/NCAPH/BUB1/DLGAP5	23
BP	GO:0010965	regulation of mitotic sister chromatid separation	19/634	61/18866	6.11163e-14	1.24594e-11	1.11676e-11	TACC3/PLK1/BUB1B/CENPE/CDT1/UBE2C/CENPF/MAD2L1/ESPL1/TRIP13/AURKB/CCNB1/CDC20/NDC80/TTK/FBXO5/CDC6/BUB1/DLGAP5	19
BP	GO:0000075	cell cycle checkpoint	34/634	219/18866	8.30392e-14	1.61926e-11	1.45138e-11	TOP2A/BLM/PLK1/BUB1B/BRCA1/TIMELESS/CDT1/DTL/ZWINT/CDK1/CENPF/WDR76/HMGA2/MAD2L1/CDC45/TRIP13/E2F1/AURKB/E2F8/CCNB1/DNA2/EME1/CDC20/BTG2/NDC80/TTK/CDC25C/CLSPN/CDC6/AURKA/CHEK1/GTSE1/BUB1/ORC1	34
BP	GO:0030071	regulation of mitotic metaphase/anaphase transition	18/634	56/18866	1.51869e-13	2.83805e-11	2.5438e-11	PLK1/BUB1B/CENPE/CDT1/UBE2C/CENPF/MAD2L1/ESPL1/TRIP13/AURKB/CCNB1/CDC20/NDC80/TTK/FBXO5/CDC6/BUB1/DLGAP5	18
BP	GO:0051306	mitotic sister chromatid separation	19/634	64/18866	1.63294e-13	2.9295e-11	2.62577e-11	TACC3/PLK1/BUB1B/CENPE/CDT1/UBE2C/CENPF/MAD2L1/ESPL1/TRIP13/AURKB/CCNB1/CDC20/NDC80/TTK/FBXO5/CDC6/BUB1/DLGAP5	19
BP	GO:0045787	positive regulation of cell cycle	46/634	396/18866	2.15885e-13	3.72402e-11	3.33792e-11	CIT/DBF4/EREG/KIF23/BRCA1/CDT1/DTL/SPHK1/UBE2C/FOSL1/IL1A/FAM83D/ECT2/CDK1/PSRC1/HMGA2/CKS1B/MAD2L1/CDCA5/CDC45/ESPL1/CDK5R1/CDC7/E2F1/SPAG5/AURKB/E2F8/CCNB1/POC1A/PLK4/RACGAP1/BTG2/NDC80/SOX15/CDC25A/FBXO5/CDC25C/CDC6/AURKA/KIF20B/KIF14/CHEK1/GTSE1/FEN1/EZH2/DLGAP5	46
BP	GO:1902099	regulation of metaphase/anaphase transition of cell cycle	18/634	58/18866	3.02256e-13	4.87381e-11	4.3685e-11	PLK1/BUB1B/CENPE/CDT1/UBE2C/CENPF/MAD2L1/ESPL1/TRIP13/AURKB/CCNB1/CDC20/NDC80/TTK/FBXO5/CDC6/BUB1/DLGAP5	18
BP	GO:1905818	regulation of chromosome separation	19/634	66/18866	3.04274e-13	4.87381e-11	4.3685e-11	TACC3/PLK1/BUB1B/CENPE/CDT1/UBE2C/CENPF/MAD2L1/ESPL1/TRIP13/AURKB/CCNB1/CDC20/NDC80/TTK/FBXO5/CDC6/BUB1/DLGAP5	19
BP	GO:0033045	regulation of sister chromatid segregation	21/634	84/18866	3.68409e-13	5.69763e-11	5.10691e-11	TACC3/PLK1/BUB1B/CENPE/CDT1/UBE2C/CENPF/MAD2L1/CDCA5/ESPL1/TRIP13/AURKB/CCNB1/CDC20/NDC80/TTK/FBXO5/CDC6/FEN1/BUB1/DLGAP5	21
BP	GO:0006323	DNA packaging	34/634	240/18866	1.23456e-12	1.84567e-10	1.65431e-10	H2BC17/TOP2A/HJURP/CENPN/MCM2/H3C3/CHAF1B/CENPA/CENPM/KNL1/HELLS/CENPW/NCAPD2/CDK1/H1-5/HMGA2/NCAPG2/NCAPG/CDCA5/HMGA1/CENPH/H2BC11/ERN2/CCNB1/CENPI/ASF1B/H3C2/INCENP/CENPK/H1-3/H4C4/CDKN2A/NCAPH/CENPU	34
BP	GO:0007093	mitotic cell cycle checkpoint	28/634	166/18866	1.67315e-12	2.40344e-10	2.15426e-10	TOP2A/BLM/PLK1/BUB1B/BRCA1/CDT1/ZWINT/CDK1/CENPF/HMGA2/MAD2L1/TRIP13/E2F1/AURKB/E2F8/CCNB1/EME1/CDC20/BTG2/NDC80/TTK/CDC25C/CLSPN/CDC6/AURKA/GTSE1/BUB1/ORC1	28
BP	GO:0033047	regulation of mitotic sister chromatid segregation	19/634	72/18866	1.71483e-12	2.40344e-10	2.15426e-10	TACC3/PLK1/BUB1B/CENPE/CDT1/UBE2C/CENPF/MAD2L1/ESPL1/TRIP13/AURKB/CCNB1/CDC20/NDC80/TTK/FBXO5/CDC6/BUB1/DLGAP5	19
BP	GO:0044786	cell cycle DNA replication	18/634	65/18866	2.68585e-12	3.65032e-10	3.27186e-10	DBF4/MCM2/MCM4/CDT1/POLE2/MCM6/RFC3/CDC45/CDC7/E2F8/DNA2/RAD51/FBXO5/PRIM1/RFC4/FEN1/MCM7/GINS1	18
BP	GO:0044843	cell cycle G1/S phase transition	38/634	310/18866	5.49232e-12	7.24501e-10	6.49386e-10	DBF4/MCM2/MCM4/ORC6/FAM107A/CDT1/POLE2/MCM6/FAM83D/CDK1/CDC45/CDC7/SUSD2/CDK6/E2F1/E2F8/CCNB1/MCM10/CCNA2/CDKN3/TYMS/BTG2/IQGAP3/RRM2/CDC25A/FBXO5/CDC25C/CCNE2/CDKN2A/PRIM1/CDC6/AURKA/CCNE1/KIF14/GTSE1/MCM7/EZH2/ORC1	38
BP	GO:1901987	regulation of cell cycle phase transition	49/634	486/18866	7.03875e-12	9.01966e-10	8.08451e-10	TPX2/DBF4/BLM/PLK1/NEK2/ANLN/BUB1B/CENPE/BRCA1/FAM107A/CDT1/DTL/UBE2C/FAM83D/CDK1/CENPF/HMGA2/MAD2L1/CDCA5/CDC45/ESPL1/CDC7/TRIP13/SUSD2/CDK6/E2F1/AURKB/E2F8/CCNB1/PLK4/HMMR/CDC20/BTG2/NDC80/CDC25A/TTK/FBXO5/CDC25C/CDKN2A/CLSPN/CDC6/AURKA/KIF14/CHEK1/GTSE1/BUB1/EZH2/DLGAP5/ORC1	49
BP	GO:0051310	metaphase plate congression	17/634	61/18866	9.74011e-12	1.21346e-09	1.08765e-09	NUF2/KIFC1/CENPE/CDT1/FAM83D/CENPF/PSRC1/CDCA5/SPAG5/AURKB/CCNB1/NDC80/INCENP/KIF18A/CDCA8/KIF14/KIF2C	17
BP	GO:0006270	DNA replication initiation	14/634	39/18866	1.41085e-11	1.71017e-09	1.53287e-09	MCM2/MCM4/ORC6/CDT1/POLE2/MCM6/CDC45/MCM10/CCNE2/PRIM1/CDC6/CCNE1/MCM7/ORC1	14
BP	GO:0051383	kinetochore organization	11/634	22/18866	2.85455e-11	3.36371e-09	3.01497e-09	NUF2/CENPN/CENPE/CENPA/CDT1/CENPW/CENPF/CENPH/NDC80/CENPK/DLGAP5	11
BP	GO:0051321	meiotic cell cycle	33/634	254/18866	2.92497e-11	3.36371e-09	3.01497e-09	TOP2A/NUF2/PLK1/EREG/NEK2/XRCC2/BUB1B/PKMYT1/SYCP2/NCAPD2/SGO2/MYBL1/ESPL1/TRIP13/EME1/CDC20/PSMC3IP/INCENP/RAD51/RAD54L/CDC25A/ASPM/TTK/KIF18A/FBXO5/EXO1/CDC25C/CCNE2/AURKA/CCNE1/NCAPH/BUB1/DUSP13	33
BP	GO:0000082	G1/S transition of mitotic cell cycle	35/634	287/18866	4.4436e-11	4.98239e-09	4.46582e-09	DBF4/MCM2/MCM4/ORC6/FAM107A/CDT1/POLE2/MCM6/CDK1/CDC45/CDC7/CDK6/E2F1/E2F8/CCNB1/MCM10/CDKN3/TYMS/BTG2/IQGAP3/RRM2/CDC25A/FBXO5/CDC25C/CCNE2/CDKN2A/PRIM1/CDC6/AURKA/CCNE1/KIF14/GTSE1/MCM7/EZH2/ORC1	35
BP	GO:1901990	regulation of mitotic cell cycle phase transition	45/634	448/18866	5.93931e-11	6.49702e-09	5.82342e-09	TPX2/BLM/PLK1/NEK2/ANLN/BUB1B/CENPE/BRCA1/FAM107A/CDT1/DTL/UBE2C/CDK1/CENPF/HMGA2/MAD2L1/CDCA5/CDC45/ESPL1/CDC7/TRIP13/CDK6/E2F1/AURKB/E2F8/CCNB1/PLK4/HMMR/CDC20/BTG2/NDC80/CDC25A/TTK/FBXO5/CDC25C/CDKN2A/CLSPN/CDC6/AURKA/KIF14/GTSE1/BUB1/EZH2/DLGAP5/ORC1	45
BP	GO:1903046	meiotic cell cycle process	28/634	193/18866	6.92214e-11	7.30304e-09	6.54587e-09	TOP2A/NUF2/PLK1/EREG/BUB1B/SYCP2/NCAPD2/SGO2/MYBL1/ESPL1/TRIP13/EME1/CDC20/PSMC3IP/INCENP/RAD51/RAD54L/CDC25A/ASPM/TTK/KIF18A/FBXO5/CDC25C/CCNE2/AURKA/CCNE1/NCAPH/BUB1	28
BP	GO:0045841	negative regulation of mitotic metaphase/anaphase transition	13/634	36/18866	7.0018e-11	7.30304e-09	6.54587e-09	PLK1/BUB1B/CDT1/CENPF/MAD2L1/TRIP13/AURKB/CCNB1/CDC20/NDC80/TTK/FBXO5/BUB1	13
BP	GO:0033260	nuclear DNA replication	16/634	60/18866	8.30478e-11	8.46521e-09	7.58755e-09	DBF4/MCM2/MCM4/CDT1/POLE2/MCM6/RFC3/CDC45/CDC7/DNA2/RAD51/PRIM1/RFC4/FEN1/MCM7/GINS1	16
BP	GO:0033046	negative regulation of sister chromatid segregation	14/634	44/18866	9.20375e-11	9.12991e-09	8.18334e-09	PLK1/BUB1B/CDT1/CENPF/MAD2L1/ESPL1/TRIP13/AURKB/CCNB1/CDC20/NDC80/TTK/FBXO5/BUB1	14
BP	GO:0050000	chromosome localization	18/634	79/18866	9.56758e-11	9.12991e-09	8.18334e-09	NUF2/KIFC1/CENPE/CDT1/FAM83D/CENPF/PSRC1/CDCA5/SPAG5/AURKB/CCNB1/NDC80/INCENP/KIF18A/CDCA8/KIF14/DLGAP5/KIF2C	18
BP	GO:0051303	establishment of chromosome localization	18/634	79/18866	9.56758e-11	9.12991e-09	8.18334e-09	NUF2/KIFC1/CENPE/CDT1/FAM83D/CENPF/PSRC1/CDCA5/SPAG5/AURKB/CCNB1/NDC80/INCENP/KIF18A/CDCA8/KIF14/DLGAP5/KIF2C	18
BP	GO:1902100	negative regulation of metaphase/anaphase transition of cell cycle	13/634	37/18866	1.04652e-10	9.77842e-09	8.7646e-09	PLK1/BUB1B/CDT1/CENPF/MAD2L1/TRIP13/AURKB/CCNB1/CDC20/NDC80/TTK/FBXO5/BUB1	13
BP	GO:0051985	negative regulation of chromosome segregation	14/634	45/18866	1.29514e-10	1.18545e-08	1.06254e-08	PLK1/BUB1B/CDT1/CENPF/MAD2L1/ESPL1/TRIP13/AURKB/CCNB1/CDC20/NDC80/TTK/FBXO5/BUB1	14
BP	GO:1901988	negative regulation of cell cycle phase transition	33/634	270/18866	1.5154e-10	1.35932e-08	1.21838e-08	BLM/PLK1/BUB1B/BRCA1/FAM107A/CDT1/DTL/CDK1/CENPF/HMGA2/MAD2L1/TRIP13/SUSD2/CDK6/E2F1/AURKB/E2F8/CCNB1/CDC20/BTG2/NDC80/TTK/FBXO5/CDC25C/CDKN2A/CLSPN/CDC6/AURKA/CHEK1/GTSE1/BUB1/EZH2/ORC1	33
BP	GO:2000816	negative regulation of mitotic sister chromatid separation	13/634	39/18866	2.24275e-10	1.9723e-08	1.76782e-08	PLK1/BUB1B/CDT1/CENPF/MAD2L1/TRIP13/AURKB/CCNB1/CDC20/NDC80/TTK/FBXO5/BUB1	13
BP	GO:0034508	centromere complex assembly	15/634	56/18866	3.02811e-10	2.61175e-08	2.34096e-08	HJURP/CENPN/CENPE/CENPA/CENPM/KNL1/HELLS/CENPW/CENPF/CENPH/CENPI/CENPK/H4C4/CENPU/DLGAP5	15
BP	GO:1905819	negative regulation of chromosome separation	13/634	40/18866	3.22129e-10	2.72594e-08	2.44332e-08	PLK1/BUB1B/CDT1/CENPF/MAD2L1/TRIP13/AURKB/CCNB1/CDC20/NDC80/TTK/FBXO5/BUB1	13
BP	GO:0010948	negative regulation of cell cycle process	38/634	359/18866	4.3201e-10	3.58809e-08	3.21608e-08	BLM/PLK1/NEK2/BUB1B/BRCA1/FAM107A/CDT1/DTL/CDK1/CENPF/HMGA2/MAD2L1/ESPL1/CDC7/TRIP13/SUSD2/CDK6/E2F1/AURKB/E2F8/CCNB1/CDC20/BTG2/NDC80/RAD51/RRM2/TTK/FBXO5/CDC25C/CDKN2A/CLSPN/CDC6/AURKA/CHEK1/GTSE1/BUB1/EZH2/ORC1	38
BP	GO:0006959	humoral immune response	39/634	377/18866	4.96954e-10	3.89572e-08	3.49182e-08	CXCL5/MS4A1/BPIFB1/PI3/S100A7/PGC/CR2/MFAP4/SFTPD/PRSS3/REG1A/IGHA1/KRT6A/FCN3/IGHA2/SPINK5/JCHAIN/WFDC12/WFDC2/H2BC11/IGHV1-45/PLA2G1B/IGHD/ITLN1/DMBT1/C4BPA/C7/EXO1/CXCL14/PLA2G2A/S100A8/WFDC5/CLU/IGKV2D-30/CPB2/CXCL11/CTSG/SLPI/IL36RN	39
BP	GO:0007094	mitotic spindle assembly checkpoint	12/634	34/18866	5.21167e-10	3.89572e-08	3.49182e-08	PLK1/BUB1B/CDT1/CENPF/MAD2L1/TRIP13/AURKB/CCNB1/CDC20/NDC80/TTK/BUB1	12
BP	GO:0008608	attachment of spindle microtubules to kinetochore	12/634	34/18866	5.21167e-10	3.89572e-08	3.49182e-08	NUF2/NEK2/CENPE/KNL1/CDT1/ECT2/SPAG5/AURKB/CCNB1/RACGAP1/NDC80/KIF2C	12
BP	GO:0031577	spindle checkpoint	12/634	34/18866	5.21167e-10	3.89572e-08	3.49182e-08	PLK1/BUB1B/CDT1/CENPF/MAD2L1/TRIP13/AURKB/CCNB1/CDC20/NDC80/TTK/BUB1	12
BP	GO:0071173	spindle assembly checkpoint	12/634	34/18866	5.21167e-10	3.89572e-08	3.49182e-08	PLK1/BUB1B/CDT1/CENPF/MAD2L1/TRIP13/AURKB/CCNB1/CDC20/NDC80/TTK/BUB1	12
BP	GO:0071174	mitotic spindle checkpoint	12/634	34/18866	5.21167e-10	3.89572e-08	3.49182e-08	PLK1/BUB1B/CDT1/CENPF/MAD2L1/TRIP13/AURKB/CCNB1/CDC20/NDC80/TTK/BUB1	12
BP	GO:0051302	regulation of cell division	25/634	171/18866	6.17265e-10	4.53842e-08	4.06788e-08	CIT/BLM/KIF20A/PLK1/EREG/KIF18B/ORC6/KIF23/IL1A/ECT2/SHH/SUSD2/VEGFD/AURKB/E2F8/PLK4/RACGAP1/INCENP/ASPM/POU5F1/CDC6/AURKA/KIF20B/VEGFC/KIF14	25
BP	GO:0033048	negative regulation of mitotic sister chromatid segregation	13/634	42/18866	6.4212e-10	4.64501e-08	4.16342e-08	PLK1/BUB1B/CDT1/CENPF/MAD2L1/TRIP13/AURKB/CCNB1/CDC20/NDC80/TTK/FBXO5/BUB1	13
BP	GO:0019731	antibacterial humoral response	15/634	59/18866	6.76963e-10	4.79565e-08	4.29844e-08	PI3/PGC/SFTPD/IGHA1/IGHA2/SPINK5/JCHAIN/WFDC12/WFDC2/H2BC11/PLA2G1B/DMBT1/WFDC5/CTSG/SLPI	15
BP	GO:0000727	double-strand break repair via break-induced replication	8/634	12/18866	6.84329e-10	4.79565e-08	4.29844e-08	GINS4/MCM2/MCM4/MCM6/CDC45/CDC7/GINS2/MCM7	8
BP	GO:0065004	protein-DNA complex assembly	30/634	243/18866	8.18819e-10	5.64985e-08	5.06408e-08	H2BC17/HJURP/CENPN/MCM2/MCM4/H3C3/CHAF1B/CENPE/CENPA/CENPM/KNL1/HELLS/CDT1/MCM6/CENPW/CENPF/H1-5/CDC45/CENPH/H2BC11/CENPI/ASF1B/H3C2/RAD51/CENPK/H1-3/H4C4/MCM7/CENPU/DLGAP5	30
BP	GO:2001251	negative regulation of chromosome organization	23/634	148/18866	8.82501e-10	5.997e-08	5.37524e-08	TOP2A/PLK1/MCM2/BUB1B/BRCA1/PIF1/CDT1/CENPF/H1-5/MAD2L1/ESPL1/HMGA1/TRIP13/AURKB/CCNB1/ATAD2/CDC20/NDC80/H1-3/TTK/FBXO5/BUB1/DNMT3B	23
BP	GO:0031570	DNA integrity checkpoint	24/634	161/18866	9.09074e-10	6.08537e-08	5.45445e-08	TOP2A/BLM/PLK1/BRCA1/TIMELESS/CDT1/DTL/CDK1/WDR76/HMGA2/CDC45/E2F1/E2F8/CCNB1/DNA2/EME1/BTG2/CDC25C/CLSPN/CDC6/AURKA/CHEK1/GTSE1/ORC1	24
BP	GO:0045839	negative regulation of mitotic nuclear division	14/634	52/18866	1.10461e-09	7.28553e-08	6.53017e-08	PLK1/BUB1B/CDT1/CENPF/MAD2L1/TRIP13/AURKB/CCNB1/CDC20/NDC80/TTK/FBXO5/CHEK1/BUB1	14
BP	GO:0033044	regulation of chromosome organization	37/634	356/18866	1.22616e-09	7.97003e-08	7.1437e-08	TOP2A/TACC3/PAX7/PLK1/MCM2/NEK2/BUB1B/CENPE/BRCA1/PIF1/CDT1/UBE2C/LRRK2/MKI67/CENPF/H1-5/MAD2L1/CDCA5/CDC45/ESPL1/HMGA1/TRIP13/AURKB/CCNB1/ATAD2/CDC20/NDC80/H1-3/TTK/FBXO5/CDC6/CHEK1/FEN1/BUB1/PKIB/DNMT3B/DLGAP5	37
BP	GO:0140013	meiotic nuclear division	25/634	177/18866	1.29196e-09	8.27779e-08	7.41956e-08	TOP2A/NUF2/PLK1/EREG/BUB1B/SYCP2/SGO2/MYBL1/ESPL1/TRIP13/EME1/CDC20/PSMC3IP/INCENP/RAD51/RAD54L/ASPM/TTK/KIF18A/FBXO5/CCNE2/AURKA/CCNE1/NCAPH/BUB1	25
BP	GO:1901991	negative regulation of mitotic cell cycle phase transition	30/634	251/18866	1.78823e-09	1.1296e-07	1.01249e-07	BLM/PLK1/BUB1B/BRCA1/FAM107A/CDT1/CDK1/CENPF/HMGA2/MAD2L1/TRIP13/CDK6/E2F1/AURKB/E2F8/CCNB1/CDC20/BTG2/NDC80/TTK/FBXO5/CDC25C/CDKN2A/CLSPN/CDC6/AURKA/GTSE1/BUB1/EZH2/ORC1	30
BP	GO:0007080	mitotic metaphase plate congression	13/634	47/18866	3.03239e-09	1.86305e-07	1.66989e-07	NUF2/KIFC1/CENPE/CDT1/PSRC1/CDCA5/AURKB/CCNB1/NDC80/KIF18A/CDCA8/KIF14/KIF2C	13
BP	GO:0030261	chromosome condensation	13/634	47/18866	3.03239e-09	1.86305e-07	1.66989e-07	TOP2A/NCAPD2/CDK1/H1-5/HMGA2/NCAPG2/NCAPG/CDCA5/ERN2/CCNB1/INCENP/H1-3/NCAPH	13
BP	GO:0045930	negative regulation of mitotic cell cycle	35/634	341/18866	4.8043e-09	2.91179e-07	2.6099e-07	TOP2A/BLM/PLK1/BUB1B/BRCA1/DDIAS/FAM107A/CDT1/ZWINT/CDK1/CENPF/HMGA2/MAD2L1/TRIP13/CDK6/E2F1/AURKB/E2F8/CCNB1/EME1/CDC20/BTG2/NDC80/TTK/FBXO5/CDC25C/CDKN2A/CLSPN/CDC6/AURKA/CHEK1/GTSE1/BUB1/EZH2/ORC1	35
BP	GO:0071824	protein-DNA complex subunit organization	31/634	282/18866	7.31934e-09	4.37697e-07	3.92317e-07	H2BC17/HJURP/CENPN/MCM2/MCM4/H3C3/CHAF1B/CENPE/CENPA/CENPM/KNL1/HELLS/CDT1/MCM6/CENPW/CENPF/H1-5/CDC45/HMGA1/CENPH/H2BC11/CENPI/ASF1B/H3C2/RAD51/CENPK/H1-3/H4C4/MCM7/CENPU/DLGAP5	31
BP	GO:0006310	DNA recombination	32/634	299/18866	8.05933e-09	4.75607e-07	4.26296e-07	TOP2A/GINS4/KPNA2/BLM/MCM2/MCM4/XRCC2/BRCA1/PARPBP/TIMELESS/PIF1/RAD51AP1/MCM6/H1-5/CDC45/CDC7/AUNIP/TRIP13/RECQL4/TFRC/EME1/PSMC3IP/RAD51/H1-3/RAD54L/EXO1/HROB/EID3/CHEK1/GINS2/FEN1/MCM7	32
BP	GO:0051784	negative regulation of nuclear division	14/634	60/18866	8.44964e-09	4.92164e-07	4.41137e-07	PLK1/BUB1B/CDT1/CENPF/MAD2L1/TRIP13/AURKB/CCNB1/CDC20/NDC80/TTK/FBXO5/CHEK1/BUB1	14
BP	GO:0000725	recombinational repair	21/634	140/18866	9.13559e-09	5.25297e-07	4.70834e-07	GINS4/BLM/MCM2/MCM4/XRCC2/BRCA1/PARPBP/TIMELESS/RAD51AP1/MCM6/CDC45/CDC7/AUNIP/RECQL4/RAD51/RAD54L/HROB/CHEK1/GINS2/FEN1/MCM7	21
BP	GO:0006268	DNA unwinding involved in DNA replication	8/634	16/18866	1.57872e-08	8.96275e-07	8.0335e-07	BLM/MCM2/MCM4/MCM6/HMGA1/RECQL4/RAD51/MCM7	8
BP	GO:0051382	kinetochore assembly	8/634	17/18866	2.89428e-08	1.6226e-06	1.45437e-06	CENPN/CENPE/CENPA/CENPW/CENPF/CENPH/CENPK/DLGAP5	8
BP	GO:0031055	chromatin remodeling at centromere	12/634	47/18866	3.32775e-08	1.84259e-06	1.65155e-06	HJURP/CENPN/CENPA/CENPM/KNL1/HELLS/CENPW/CENPH/CENPI/CENPK/H4C4/CENPU	12
BP	GO:0000724	double-strand break repair via homologous recombination	20/634	138/18866	3.73196e-08	2.0412e-06	1.82957e-06	GINS4/BLM/MCM2/MCM4/XRCC2/BRCA1/PARPBP/TIMELESS/RAD51AP1/MCM6/CDC45/CDC7/AUNIP/RECQL4/RAD51/RAD54L/CHEK1/GINS2/FEN1/MCM7	20
BP	GO:0031497	chromatin assembly	24/634	195/18866	4.29465e-08	2.32066e-06	2.08006e-06	H2BC17/HJURP/CENPN/MCM2/H3C3/CHAF1B/CENPA/CENPM/KNL1/HELLS/CENPW/H1-5/HMGA2/HMGA1/CENPH/H2BC11/CENPI/ASF1B/H3C2/CENPK/H1-3/H4C4/CDKN2A/CENPU	24
BP	GO:0044839	cell cycle G2/M phase transition	29/634	273/18866	4.78456e-08	2.55461e-06	2.28975e-06	TPX2/BLM/PLK1/MELK/NEK2/BRCA1/PKMYT1/DTL/CDK1/CENPF/HMGA2/CDC7/AURKB/CCNB1/CCNA2/CCNB2/PLK4/HMMR/CDC25A/FBXO5/CDC25C/CLSPN/CDC6/AURKA/KIF14/CHEK1/GTSE1/FOXM1/ORC1	29
BP	GO:0045931	positive regulation of mitotic cell cycle	22/634	168/18866	5.12504e-08	2.70421e-06	2.42384e-06	EREG/CDT1/DTL/SPHK1/UBE2C/IL1A/CDK1/MAD2L1/CDCA5/CDC45/ESPL1/CDC7/AURKB/CCNB1/NDC80/CDC25A/FBXO5/CDC25C/CDC6/AURKA/KIF20B/DLGAP5	22
BP	GO:0051225	spindle assembly	18/634	115/18866	5.34458e-08	2.78726e-06	2.49828e-06	TPX2/KIF11/PLK1/NEK2/KIFC1/KIF23/CENPW/MYBL2/KIF4A/BIRC5/SPAG5/AURKB/CDC20/RACGAP1/INCENP/ASPM/FBXO5/AURKA	18
BP	GO:0032392	DNA geometric change	18/634	116/18866	6.13138e-08	3.16083e-06	2.83312e-06	TOP2A/GINS4/BLM/MCM2/MCM4/PIF1/MCM6/RFC3/HMGA1/RECQL4/ERCC6L/DNA2/RAD51/RAD54L/GINS2/RFC4/DSCC1/MCM7	18
BP	GO:0006271	DNA strand elongation involved in DNA replication	8/634	19/18866	8.47704e-08	4.3204e-06	3.87246e-06	GINS4/MCM4/RFC3/DNA2/GINS2/RFC4/MCM7/GINS1	8
BP	GO:0006334	nucleosome assembly	20/634	145/18866	8.67273e-08	4.37047e-06	3.91734e-06	H2BC17/HJURP/CENPN/MCM2/H3C3/CHAF1B/CENPA/CENPM/KNL1/CENPW/H1-5/CENPH/H2BC11/CENPI/ASF1B/H3C2/CENPK/H1-3/H4C4/CENPU	20
BP	GO:0000281	mitotic cytokinesis	14/634	72/18866	1.00342e-07	5.00038e-06	4.48195e-06	CIT/KIF20A/PLK1/ANLN/CENPA/KIF23/ECT2/ESPL1/KIF4A/RACGAP1/INCENP/STMN1/KIF20B/CEP55	14
BP	GO:0032508	DNA duplex unwinding	17/634	108/18866	1.1493e-07	5.6644e-06	5.07712e-06	TOP2A/GINS4/BLM/MCM2/MCM4/PIF1/MCM6/RFC3/HMGA1/RECQL4/ERCC6L/DNA2/RAD51/GINS2/RFC4/DSCC1/MCM7	17
BP	GO:0034080	CENP-A containing nucleosome assembly	11/634	43/18866	1.22314e-07	5.8987e-06	5.28713e-06	HJURP/CENPN/CENPA/CENPM/KNL1/CENPW/CENPH/CENPI/CENPK/H4C4/CENPU	11
BP	GO:0061641	CENP-A containing chromatin organization	11/634	43/18866	1.22314e-07	5.8987e-06	5.28713e-06	HJURP/CENPN/CENPA/CENPM/KNL1/CENPW/CENPH/CENPI/CENPK/H4C4/CENPU	11
BP	GO:0000086	G2/M transition of mitotic cell cycle	27/634	254/18866	1.36884e-07	6.53111e-06	5.85397e-06	TPX2/BLM/PLK1/MELK/NEK2/BRCA1/PKMYT1/DTL/CDK1/CENPF/HMGA2/CDC7/AURKB/CCNB1/CCNA2/CCNB2/PLK4/HMMR/CDC25A/FBXO5/CDC25C/CLSPN/CDC6/AURKA/KIF14/FOXM1/ORC1	27
BP	GO:0006336	DNA replication-independent nucleosome assembly	12/634	53/18866	1.41284e-07	6.6701e-06	5.97855e-06	HJURP/CENPN/CENPA/CENPM/KNL1/CENPW/CENPH/CENPI/ASF1B/CENPK/H4C4/CENPU	12
BP	GO:0034724	DNA replication-independent nucleosome organization	12/634	54/18866	1.76154e-07	8.2297e-06	7.37646e-06	HJURP/CENPN/CENPA/CENPM/KNL1/CENPW/CENPH/CENPI/ASF1B/CENPK/H4C4/CENPU	12
BP	GO:0061640	cytoskeleton-dependent cytokinesis	16/634	100/18866	2.1453e-07	9.91925e-06	8.89083e-06	CIT/KIF20A/PLK1/ANLN/CENPA/KIF23/SEPTIN3/ECT2/ESPL1/KIF4A/AURKB/RACGAP1/INCENP/STMN1/KIF20B/CEP55	16
BP	GO:0006302	double-strand break repair	27/634	262/18866	2.57094e-07	1.1766e-05	1.05461e-05	GINS4/BLM/MCM2/MCM4/XRCC2/BRCA1/PARPBP/TIMELESS/RAD51AP1/MCM6/HMGA2/CDCA5/CDC45/CDC7/AUNIP/TRIP13/RECQL4/DNA2/EME1/RAD51/RAD54L/H4C4/CHEK1/GINS2/FEN1/FOXM1/MCM7	27
BP	GO:0000079	regulation of cyclin-dependent protein serine/threonine kinase activity	16/634	102/18866	2.84087e-07	1.287e-05	1.15356e-05	BLM/PLK1/PKMYT1/PSRC1/CKS1B/CDK5R1/CCNB1/CCNA2/CDKN3/CCNB2/CDC25A/CDC25C/CCNE2/CDKN2A/CDC6/CCNE1	16
BP	GO:1902749	regulation of cell cycle G2/M phase transition	24/634	217/18866	3.26449e-07	1.45628e-05	1.30529e-05	TPX2/BLM/PLK1/NEK2/BRCA1/DTL/CDK1/CENPF/HMGA2/CDC7/AURKB/CCNB1/PLK4/HMMR/CDC25A/FBXO5/CDC25C/CLSPN/CDC6/AURKA/KIF14/CHEK1/GTSE1/ORC1	24
BP	GO:0071459	protein localization to chromosome, centromeric region	8/634	22/18866	3.27947e-07	1.45628e-05	1.30529e-05	CENPA/KNL1/CDT1/CDK1/HASPIN/AURKB/NDC80/TTK	8
BP	GO:0000910	cytokinesis	21/634	172/18866	3.42559e-07	1.50625e-05	1.35009e-05	CIT/KIF20A/PLK1/ANLN/CENPA/KIF23/SEPTIN3/ECT2/ESPL1/KIF4A/AURKB/E2F8/PLK4/RACGAP1/INCENP/STMN1/CDC6/AURKA/KIF20B/CEP55/KIF14	21
BP	GO:0006333	chromatin assembly or disassembly	24/634	220/18866	4.20765e-07	1.83217e-05	1.64221e-05	H2BC17/HJURP/CENPN/MCM2/H3C3/CHAF1B/CENPA/CENPM/KNL1/HELLS/CENPW/H1-5/HMGA2/HMGA1/CENPH/H2BC11/CENPI/ASF1B/H3C2/CENPK/H1-3/H4C4/CDKN2A/CENPU	24
BP	GO:1904029	regulation of cyclin-dependent protein kinase activity	16/634	106/18866	4.87659e-07	2.10303e-05	1.88499e-05	BLM/PLK1/PKMYT1/PSRC1/CKS1B/CDK5R1/CCNB1/CCNA2/CDKN3/CCNB2/CDC25A/CDC25C/CCNE2/CDKN2A/CDC6/CCNE1	16
BP	GO:0007143	female meiotic nuclear division	9/634	31/18866	5.36699e-07	2.29247e-05	2.05479e-05	TOP2A/PLK1/EREG/SYCP2/TRIP13/TTK/FBXO5/AURKA/NCAPH	9
BP	GO:0010639	negative regulation of organelle organization	35/634	416/18866	6.60708e-07	2.79554e-05	2.5057e-05	TOP2A/TPX2/SPEF1/PFN2/PLK1/MCM2/NEK2/BUB1B/BRCA1/PIF1/CDT1/LRRK2/CENPF/H1-5/MAD2L1/FHOD3/ESPL1/HMGA1/TRIP13/AURKB/CCNB1/ATAD2/TFRC/CDC20/NDC80/GCLC/H1-3/STMN1/TTK/FBXO5/CLU/CHEK1/BUB1/DNMT3B/DLC1	35
BP	GO:0000076	DNA replication checkpoint	7/634	17/18866	6.78939e-07	2.84583e-05	2.55078e-05	TIMELESS/CDT1/CDC45/DNA2/CLSPN/CDC6/ORC1	7
BP	GO:1901989	positive regulation of cell cycle phase transition	16/634	110/18866	8.15192e-07	3.38531e-05	3.03432e-05	CDT1/DTL/UBE2C/FAM83D/CDK1/CDCA5/CDC45/ESPL1/CDC7/CCNB1/CDC25A/FBXO5/CDC25C/CDC6/EZH2/DLGAP5	16
BP	GO:0061982	meiosis I cell cycle process	17/634	124/18866	8.7447e-07	3.59816e-05	3.22511e-05	TOP2A/PLK1/SYCP2/SGO2/MYBL1/ESPL1/TRIP13/EME1/PSMC3IP/RAD51/RAD54L/CDC25A/FBXO5/CDC25C/CCNE2/AURKA/CCNE1	17
BP	GO:0034728	nucleosome organization	21/634	183/18866	9.65563e-07	3.93686e-05	3.52869e-05	H2BC17/HJURP/CENPN/MCM2/H3C3/CHAF1B/CENPA/CENPM/KNL1/CENPW/H1-5/HMGA1/CENPH/H2BC11/CENPI/ASF1B/H3C2/CENPK/H1-3/H4C4/CENPU	21
BP	GO:0034501	protein localization to kinetochore	7/634	18/18866	1.07881e-06	4.35899e-05	3.90705e-05	KNL1/CDT1/CDK1/HASPIN/AURKB/NDC80/TTK	7
BP	GO:0010389	regulation of G2/M transition of mitotic cell cycle	22/634	200/18866	1.10313e-06	4.41743e-05	3.95943e-05	TPX2/BLM/PLK1/NEK2/BRCA1/DTL/CDK1/CENPF/HMGA2/CDC7/AURKB/CCNB1/PLK4/HMMR/CDC25A/FBXO5/CDC25C/CLSPN/CDC6/AURKA/KIF14/ORC1	22
BP	GO:0022616	DNA strand elongation	8/634	26/18866	1.42225e-06	5.64496e-05	5.0597e-05	GINS4/MCM4/RFC3/DNA2/GINS2/RFC4/MCM7/GINS1	8
BP	GO:0090307	mitotic spindle assembly	12/634	65/18866	1.47579e-06	5.80607e-05	5.2041e-05	TPX2/KIF11/PLK1/NEK2/KIFC1/KIF23/MYBL2/KIF4A/BIRC5/AURKB/CDC20/RACGAP1	12
BP	GO:0000083	regulation of transcription involved in G1/S transition of mitotic cell cycle	9/634	35/18866	1.6666e-06	6.49975e-05	5.82586e-05	CDT1/CDC45/E2F1/TYMS/RRM2/FBXO5/CDC6/CCNE1/ORC1	9
BP	GO:0032465	regulation of cytokinesis	14/634	90/18866	1.73893e-06	6.72335e-05	6.02628e-05	CIT/KIF20A/PLK1/KIF23/ECT2/AURKB/E2F8/PLK4/RACGAP1/INCENP/CDC6/AURKA/KIF20B/KIF14	14
BP	GO:0070507	regulation of microtubule cytoskeleton organization	21/634	190/18866	1.78494e-06	6.84227e-05	6.13287e-05	TACC3/TPX2/SPEF1/KIF11/PLK1/NEK2/STIL/BRCA1/FAM107A/PSRC1/CDK5R1/SPAG5/POC1A/MAP6/PLK4/SKA3/SKA1/STMN1/KIF18A/AURKA/CHEK1	21
BP	GO:0051988	regulation of attachment of spindle microtubules to kinetochore	6/634	13/18866	1.97305e-06	7.49927e-05	6.72175e-05	NEK2/ECT2/SPAG5/AURKB/CCNB1/RACGAP1	6
BP	GO:0045132	meiotic chromosome segregation	14/634	93/18866	2.60091e-06	9.80258e-05	8.78625e-05	TOP2A/NUF2/PLK1/BUB1B/SYCP2/SGO2/ESPL1/TRIP13/EME1/TTK/CCNE2/CCNE1/NCAPH/BUB1	14
BP	GO:1901992	positive regulation of mitotic cell cycle phase transition	14/634	94/18866	2.96311e-06	0.000110746	9.92642e-05	CDT1/DTL/UBE2C/CDK1/CDCA5/CDC45/ESPL1/CDC7/CCNB1/CDC25A/FBXO5/CDC25C/CDC6/DLGAP5	14
BP	GO:0044774	mitotic DNA integrity checkpoint	15/634	108/18866	3.24206e-06	0.000120171	0.000107711	TOP2A/BLM/CDK1/HMGA2/E2F1/E2F8/CCNB1/EME1/BTG2/CDC25C/CLSPN/CDC6/AURKA/GTSE1/ORC1	15
BP	GO:0043486	histone exchange	11/634	59/18866	3.65193e-06	0.000134253	0.000120334	HJURP/CENPN/CENPA/CENPM/KNL1/CENPW/CENPH/CENPI/CENPK/H4C4/CENPU	11
BP	GO:0007098	centrosome cycle	16/634	125/18866	4.56577e-06	0.000166483	0.000149223	KIF11/PLK1/SASS6/NEK2/STIL/XRCC2/BRCA1/CDK1/WDR62/PCLAF/POC1A/PLK4/NDC80/AURKA/CHEK1/SLC16A1	16
BP	GO:0006275	regulation of DNA replication	15/634	112/18866	5.13431e-06	0.000185705	0.000166451	DBF4/BLM/EREG/TIMELESS/CDT1/RFC3/CDK1/CDC7/E2F8/CCNA2/DNA2/FBXO5/CDC6/RFC4/DSCC1	15
BP	GO:0072401	signal transduction involved in DNA integrity checkpoint	12/634	73/18866	5.27204e-06	0.000187659	0.000168203	PLK1/BRCA1/DTL/CDK1/E2F1/E2F8/CCNB1/BTG2/CDC25C/AURKA/CHEK1/GTSE1	12
BP	GO:0072422	signal transduction involved in DNA damage checkpoint	12/634	73/18866	5.27204e-06	0.000187659	0.000168203	PLK1/BRCA1/DTL/CDK1/E2F1/E2F8/CCNB1/BTG2/CDC25C/AURKA/CHEK1/GTSE1	12
BP	GO:0051315	attachment of mitotic spindle microtubules to kinetochore	6/634	15/18866	5.43231e-06	0.000191842	0.000171952	NUF2/CENPE/CDT1/AURKB/NDC80/KIF2C	6
BP	GO:0016572	histone phosphorylation	9/634	40/18866	5.55408e-06	0.00019461	0.000174433	CDK1/HMGA2/HASPIN/AURKB/CCNB1/CCNA2/INCENP/AURKA/CHEK1	9
BP	GO:0072395	signal transduction involved in cell cycle checkpoint	12/634	74/18866	6.10272e-06	0.000212176	0.000190178	PLK1/BRCA1/DTL/CDK1/E2F1/E2F8/CCNB1/BTG2/CDC25C/AURKA/CHEK1/GTSE1	12
BP	GO:0051781	positive regulation of cell division	13/634	87/18866	6.42349e-06	0.000221611	0.000198634	CIT/EREG/KIF23/IL1A/ECT2/SHH/VEGFD/AURKB/RACGAP1/CDC6/KIF20B/VEGFC/KIF14	13
BP	GO:0032200	telomere organization	19/634	174/18866	6.56882e-06	0.000224894	0.000201578	BLM/NEK2/H3C3/PIF1/POLE2/RFC3/RECQL4/AURKB/DNA2/H3C2/RAD51/H4C4/EXO1/CCNE2/PRIM1/CCNE1/RFC4/FEN1/PKIB	19
BP	GO:0090329	regulation of DNA-dependent DNA replication	10/634	52/18866	7.56498e-06	0.000257038	0.000230388	DBF4/BLM/TIMELESS/CDT1/RFC3/CDC7/E2F8/FBXO5/RFC4/DSCC1	10
BP	GO:1902969	mitotic DNA replication	6/634	16/18866	8.44492e-06	0.000284778	0.000255252	MCM2/MCM4/MCM6/CDC45/RAD51/GINS1	6
BP	GO:0051656	establishment of organelle localization	33/634	432/18866	1.08428e-05	0.000362178	0.000324628	NUF2/PLK1/KIFC1/CENPE/CENPA/KIF23/CDT1/SYBU/LRRK2/FAM83D/CENPF/PSRC1/MAD2L1/CDCA5/FOLR1/ESPL1/SPAG5/AREG/AURKB/CCNB1/COL7A1/NEFH/UCHL1/NDC80/INCENP/KIF18A/KIF1A/CDH3/CDCA8/KIF14/SAPCD2/DLGAP5/KIF2C	33
BP	GO:0007127	meiosis I	15/634	119/18866	1.09017e-05	0.000362178	0.000324628	TOP2A/PLK1/SYCP2/SGO2/MYBL1/ESPL1/TRIP13/EME1/PSMC3IP/RAD51/RAD54L/FBXO5/CCNE2/AURKA/CCNE1	15
BP	GO:0000077	DNA damage checkpoint	17/634	151/18866	1.33015e-05	0.000438657	0.000393177	BLM/PLK1/BRCA1/DTL/CDK1/WDR76/HMGA2/E2F1/E2F8/CCNB1/EME1/BTG2/CDC25C/CLSPN/AURKA/CHEK1/GTSE1	17
BP	GO:0031023	microtubule organizing center organization	16/634	136/18866	1.36141e-05	0.000445689	0.00039948	KIF11/PLK1/SASS6/NEK2/STIL/XRCC2/BRCA1/CDK1/WDR62/PCLAF/POC1A/PLK4/NDC80/AURKA/CHEK1/SLC16A1	16
BP	GO:0045840	positive regulation of mitotic nuclear division	10/634	57/18866	1.77536e-05	0.000576992	0.00051717	EREG/CDT1/SPHK1/UBE2C/IL1A/CDCA5/ESPL1/AURKB/AURKA/DLGAP5	10
BP	GO:0051782	negative regulation of cell division	6/634	18/18866	1.8482e-05	0.000596342	0.000534514	BLM/ORC6/SUSD2/AURKB/E2F8/ASPM	6
BP	GO:0070192	chromosome organization involved in meiotic cell cycle	11/634	70/18866	2.02028e-05	0.000646463	0.000579439	BUB1B/SYCP2/NCAPD2/SGO2/TRIP13/INCENP/RAD51/CCNE2/CCNE1/NCAPH/BUB1	11
BP	GO:0031145	anaphase-promoting complex-dependent catabolic process	12/634	83/18866	2.04538e-05	0.000646463	0.000579439	UBE2S/PLK1/BUB1B/UBE2C/ECRG4/CDK1/MAD2L1/AURKB/CCNB1/CDC20/FBXO5/AURKA	12
BP	GO:0031572	G2 DNA damage checkpoint	8/634	36/18866	2.04677e-05	0.000646463	0.000579439	BLM/PLK1/BRCA1/DTL/CDK1/HMGA2/CLSPN/CHEK1	8
BP	GO:0032886	regulation of microtubule-based process	22/634	240/18866	2.1345e-05	0.000669457	0.000600048	TACC3/TPX2/SPEF1/KIF11/PLK1/NEK2/STIL/BRCA1/FAM107A/PSRC1/CDK5R1/SPAG5/POC1A/MAP6/PLK4/NEFH/SKA3/SKA1/STMN1/KIF18A/AURKA/CHEK1	22
BP	GO:0010971	positive regulation of G2/M transition of mitotic cell cycle	7/634	27/18866	2.31213e-05	0.000720133	0.00064547	DTL/CDK1/CDC7/CCNB1/CDC25A/FBXO5/CDC25C	7
BP	GO:0007292	female gamete generation	16/634	142/18866	2.34805e-05	0.000726278	0.000650978	TOP2A/PLK1/AFP/EREG/SYCP2/YBX2/FOSL1/HPGD/TRIP13/CCNB1/ASPM/TTK/FBXO5/HROB/AURKA/NCAPH	16
BP	GO:0034502	protein localization to chromosome	12/634	85/18866	2.61386e-05	0.000802956	0.000719706	PLK1/CENPA/KNL1/CDT1/CDK1/H1-5/HASPIN/CDCA5/AURKB/NDC80/TTK/EZH2	12
BP	GO:0051255	spindle midzone assembly	5/634	12/18866	2.74572e-05	0.000837726	0.000750871	KIF23/KIF4A/AURKB/RACGAP1/INCENP	5
BP	GO:0000723	telomere maintenance	17/634	161/18866	3.08006e-05	0.000933384	0.000836612	BLM/NEK2/PIF1/POLE2/RFC3/RECQL4/AURKB/DNA2/RAD51/H4C4/EXO1/CCNE2/PRIM1/CCNE1/RFC4/FEN1/PKIB	17
BP	GO:0072331	signal transduction by p53 class mediator	23/634	267/18866	3.75305e-05	0.00112969	0.00101257	TPX2/BLM/EDA2R/BRCA1/E2F2/RFC3/ZNF385B/CDK1/CDK5R1/E2F1/AURKB/E2F8/CCNB1/DNA2/BTG2/EXO1/CDC25C/PMAIP1/AURKA/CHEK1/GTSE1/RFC4/FOXM1	23
BP	GO:0032506	cytokinetic process	8/634	39/18866	3.80742e-05	0.00113842	0.00102039	KIF20A/ANLN/KIF23/ECT2/AURKB/RACGAP1/KIF20B/CEP55	8
BP	GO:0019755	one-carbon compound transport	5/634	13/18866	4.33849e-05	0.00128862	0.00115501	AQP7/SLC14A2/AQP3/CA2/AQP5	5
BP	GO:0007062	sister chromatid cohesion	10/634	63/18866	4.3842e-05	0.00129363	0.00115951	PLK1/BUB1B/SGO2/HASPIN/CDCA5/ESPL1/CDC20/DSCC1/FEN1/BUB1	10
BP	GO:0032467	positive regulation of cytokinesis	8/634	40/18866	4.62042e-05	0.00135442	0.00121399	CIT/KIF23/ECT2/AURKB/RACGAP1/CDC6/KIF20B/KIF14	8
BP	GO:1902751	positive regulation of cell cycle G2/M phase transition	7/634	30/18866	4.85544e-05	0.00141407	0.00126746	DTL/CDK1/CDC7/CCNB1/CDC25A/FBXO5/CDC25C	7
BP	GO:0060249	anatomical structure homeostasis	33/634	469/18866	5.62084e-05	0.00162642	0.00145779	BLM/PIGR/NEK2/PIF1/POLE2/NAPSA/RFC3/SFTPD/COL2A1/IGHA1/SLC2A1/CA2/IGHA2/JCHAIN/RECQL4/AURKB/MFSD2A/DNA2/CTSH/TFRC/RAD51/IL20RB/H4C4/EXO1/CDH3/CCNE2/PRIM1/CCNE1/RFC4/FEN1/PKIB/ADGRF5/CLDN18	33
BP	GO:0042445	hormone metabolic process	20/634	221/18866	5.98947e-05	0.00172197	0.00154344	MME/PCSK1/AFP/PCSK2/GAL/AKR1B10/DUOX1/STC2/SHH/CRABP1/ADH1C/HSD17B6/FOXE1/KLK6/ADH1B/DUOXA1/TTR/AKR1B15/CTSG/CRYM	20
BP	GO:0061351	neural precursor cell proliferation	16/634	154/18866	6.36537e-05	0.00181839	0.00162986	MELK/ARTN/IGF2BP1/CIP2A/LRRK2/SHH/CDH2/SHCBP1/CX3CR1/HHIP/RACGAP1/BTG2/ASPM/KIF1A/VEGFC/KIF14	16
BP	GO:0034401	chromatin organization involved in regulation of transcription	16/634	156/18866	7.43476e-05	0.00211044	0.00189163	H3C3/H2AC11/HELLS/CDCA4/H2AC13/H1-5/HMGA2/CDC45/HMGA1/ATAD2/H3C2/H1-3/H4C4/CDKN2A/CHEK1/EZH2	16
BP	GO:0044818	mitotic G2/M transition checkpoint	7/634	32/18866	7.57228e-05	0.00213595	0.0019145	BLM/BRCA1/CDK1/HMGA2/CLSPN/CDC6/ORC1	7
BP	GO:0071158	positive regulation of cell cycle arrest	11/634	81/18866	8.10667e-05	0.0022724	0.0020368	BRCA1/CDK1/HMGA2/CDK5R1/E2F1/E2F8/CCNB1/BTG2/CDC25C/AURKA/GTSE1	11
BP	GO:0007568	aging	25/634	319/18866	8.29876e-05	0.0023118	0.00207211	MME/DKK1/NAMPT/AGER/LRRK2/ECRG4/CDK1/ERO1A/HMGA2/KYNU/HMGA1/CDK6/LOXL2/AURKB/TYMS/IGFBP1/GCLC/RAD54L/GJB2/FBXO5/CDKN2A/CTSV/KRT16/CHEK1/FOXM1	25
BP	GO:0051984	positive regulation of chromosome segregation	7/634	33/18866	9.3346e-05	0.0025843	0.00231636	CDT1/ESPL1/AURKB/CCNB1/CDC6/FEN1/DLGAP5	7
BP	GO:0070316	regulation of G0 to G1 transition	8/634	45/18866	0.000111704	0.00307356	0.0027549	BRCA1/CDC7/E2F1/RAD51/SOX15/RRM2/CHEK1/EZH2	8
BP	GO:1904666	regulation of ubiquitin protein ligase activity	6/634	24/18866	0.0001128	0.00308481	0.00276498	UBE2S/PLK1/UBE2C/MAD2L1/CDC20/FBXO5	6
BP	GO:0051785	positive regulation of nuclear division	10/634	71/18866	0.000124482	0.00338364	0.00303283	EREG/CDT1/SPHK1/UBE2C/IL1A/CDCA5/ESPL1/AURKB/AURKA/DLGAP5	10
BP	GO:0031638	zymogen activation	9/634	58/18866	0.000126214	0.00341006	0.00305651	MELTF/PRSS3/HP/CTSH/ASPH/PLAU/SERPINE2/CPB2/CLEC3B	9
BP	GO:0045023	G0 to G1 transition	8/634	46/18866	0.000131285	0.00350823	0.0031445	BRCA1/CDC7/E2F1/RAD51/SOX15/RRM2/CHEK1/EZH2	8
BP	GO:0042742	defense response to bacterium	26/634	348/18866	0.000131412	0.00350823	0.0031445	PI3/S100A7/PGC/SFTPD/IGHA1/KRT6A/HP/IL23A/IGHA2/SPINK5/JCHAIN/WFDC12/WFDC2/H2BC11/IGHV1-45/PLA2G1B/COCH/IGHD/DMBT1/VGF/PLA2G2A/S100A8/WFDC5/CTSG/SLPI/LBP	26
BP	GO:0007018	microtubule-based movement	27/634	368/18866	0.000132576	0.00351836	0.00315358	CFAP43/KIF12/KIF20A/KIF11/KIF18B/TEKT1/KIFC1/CENPE/KIF23/CFAP221/SYBU/KIF4A/NEFH/ZMYND10/UCHL1/KIF15/RACGAP1/DYNLRB2/KIF18A/CFAP73/KIF1A/KIF20B/KIF14/AQP4/RSPH4A/DLGAP5/KIF2C	27
BP	GO:0045109	intermediate filament organization	6/634	25/18866	0.000144231	0.00380515	0.00341063	DES/SHH/KRT17/NEFH/PKP2/DSP	6
BP	GO:0044773	mitotic DNA damage checkpoint	12/634	101/18866	0.000145401	0.00381359	0.0034182	BLM/CDK1/HMGA2/E2F1/E2F8/CCNB1/EME1/BTG2/CDC25C/CLSPN/AURKA/GTSE1	12
BP	GO:0042770	signal transduction in response to DNA damage	14/634	133/18866	0.000156576	0.0040828	0.0036595	PLK1/BRCA1/DTL/CDK1/E2F1/E2F8/CCNB1/BTG2/CDC25C/PMAIP1/AURKA/CHEK1/GTSE1/FOXM1	14
BP	GO:0061844	antimicrobial humoral immune response mediated by antimicrobial peptide	10/634	75/18866	0.000198156	0.00513716	0.00460454	CXCL5/S100A7/PGC/REG1A/KRT6A/SPINK5/H2BC11/PLA2G1B/CXCL14/CXCL11	10
BP	GO:0043044	ATP-dependent chromatin remodeling	11/634	90/18866	0.000211837	0.00546027	0.00489416	HJURP/CENPN/CENPA/CENPM/KNL1/CENPW/CENPH/CENPI/CENPK/H4C4/CENPU	11
BP	GO:0051231	spindle elongation	4/634	10/18866	0.000225684	0.00575111	0.00515484	KIF23/KIF4A/AURKB/RACGAP1	4
BP	GO:0070327	thyroid hormone transport	4/634	10/18866	0.000225684	0.00575111	0.00515484	ABCC2/SLC7A5/TTR/CRYM	4
BP	GO:0032201	telomere maintenance via semi-conservative replication	6/634	27/18866	0.000227663	0.00576875	0.00517065	POLE2/RFC3/DNA2/PRIM1/RFC4/FEN1	6
BP	GO:0071156	regulation of cell cycle arrest	12/634	106/18866	0.000230569	0.00580955	0.00520723	BRCA1/CDK1/HMGA2/CDK5R1/E2F1/E2F8/CCNB1/BTG2/CDC25C/AURKA/GTSE1/FOXM1	12
BP	GO:0045104	intermediate filament cytoskeleton organization	8/634	50/18866	0.000240053	0.00601474	0.00539114	DES/SHH/KRT17/NEFH/PKP2/INA/DSP/KRT16	8
BP	GO:1902750	negative regulation of cell cycle G2/M phase transition	12/634	108/18866	0.000274925	0.00681241	0.0061061	BLM/PLK1/BRCA1/DTL/CDK1/HMGA2/AURKB/CLSPN/CDC6/AURKA/CHEK1/ORC1	12
BP	GO:0045103	intermediate filament-based process	8/634	51/18866	0.000276446	0.00681241	0.0061061	DES/SHH/KRT17/NEFH/PKP2/INA/DSP/KRT16	8
BP	GO:0048146	positive regulation of fibroblast proliferation	8/634	51/18866	0.000276446	0.00681241	0.0061061	EREG/SPHK1/CDK6/E2F1/CCNB1/CCNA2/PLA2G1B/CDC6	8
BP	GO:0031935	regulation of chromatin silencing	5/634	19/18866	0.00033147	0.00809869	0.00725903	H1-5/CDC45/HMGA1/ATAD2/H1-3	5
BP	GO:0045740	positive regulation of DNA replication	7/634	40/18866	0.000332254	0.00809869	0.00725903	DBF4/EREG/CDT1/CDK1/CDC7/E2F8/DNA2	7
BP	GO:0097549	chromatin organization involved in negative regulation of transcription	14/634	143/18866	0.000334639	0.00811274	0.00727162	H3C3/H2AC11/HELLS/H2AC13/H1-5/HMGA2/CDC45/HMGA1/ATAD2/H3C2/H1-3/H4C4/CDKN2A/EZH2	14
BP	GO:0044848	biological phase	4/634	11/18866	0.000345234	0.00828008	0.00742161	GAL/SYCP2/SPINK5/CDH3	4
BP	GO:0048875	chemical homeostasis within a tissue	4/634	11/18866	0.000345234	0.00828008	0.00742161	NAPSA/SFTPD/CTSH/ADGRF5	4
BP	GO:0007050	cell cycle arrest	19/634	234/18866	0.000369252	0.00880901	0.0078957	PRR11/BRCA1/DDIAS/CDK1/HMGA2/CDK5R1/CDK6/E2F1/ERN2/E2F8/CCNB1/CDKN3/BTG2/CDC25C/CDKN2A/AURKA/KIF20B/GTSE1/FOXM1	19
BP	GO:0070317	negative regulation of G0 to G1 transition	7/634	41/18866	0.000389185	0.00923543	0.00827791	BRCA1/CDC7/E2F1/RAD51/RRM2/CHEK1/EZH2	7
BP	GO:0006338	chromatin remodeling	18/634	218/18866	0.000427239	0.0100851	0.00903947	HJURP/CENPN/PAX7/H3C3/CENPA/CENPM/KNL1/HELLS/CENPW/HMGA2/HMGA1/CENPH/CENPI/H3C2/CENPK/H4C4/CDKN2A/CENPU	18
BP	GO:0051384	response to glucocorticoid	14/634	147/18866	0.000443749	0.01042	0.00933965	ABCC2/FAM107A/ABCA3/FOSL1/AREG/TYMS/S100B/SCGB1A1/GJB2/AGTR2/CTSV/STC1/DNMT3B/ALPL	14
BP	GO:0031099	regeneration	17/634	201/18866	0.000464078	0.0108406	0.00971664	PAX7/SGCA/RTN4RL1/REG1A/CDK1/FOLR1/NR0B2/CCNB1/CCNA2/TYMS/KLK6/IGFBP1/SOX15/AURKA/CPB2/KIAA0319/EZH2	17
BP	GO:0010951	negative regulation of endopeptidase activity	20/634	258/18866	0.000476551	0.0110743	0.00992609	PI3/CST6/SPOCK1/SERPINB3/SERPINB4/SPINK13/SPINK5/WFDC12/WFDC2/BIRC5/SERPINB5/COL7A1/SERPIND1/MAGEA3/SERPINA5/CD109/CPAMD8/WFDC5/SERPINE2/SLPI	20
BP	GO:0007077	mitotic nuclear envelope disassembly	4/634	12/18866	0.000504123	0.0114771	0.0102872	PLK1/CDK1/CCNB1/CCNB2	4
BP	GO:0010755	regulation of plasminogen activation	4/634	12/18866	0.000504123	0.0114771	0.0102872	MELTF/SERPINE2/CPB2/CLEC3B	4
BP	GO:0035404	histone-serine phosphorylation	4/634	12/18866	0.000504123	0.0114771	0.0102872	HMGA2/AURKB/CCNB1/AURKA	4
BP	GO:2000105	positive regulation of DNA-dependent DNA replication	4/634	12/18866	0.000504123	0.0114771	0.0102872	DBF4/CDT1/CDC7/E2F8	4
BP	GO:1902807	negative regulation of cell cycle G1/S phase transition	13/634	132/18866	0.000509933	0.0115507	0.0103532	FAM107A/CDK1/SUSD2/CDK6/E2F1/E2F8/CCNB1/BTG2/CDC25C/CDKN2A/AURKA/GTSE1/EZH2	13
BP	GO:0006977	DNA damage response, signal transduction by p53 class mediator resulting in cell cycle arrest	8/634	56/18866	0.000532301	0.0119968	0.010753	CDK1/E2F1/E2F8/CCNB1/BTG2/CDC25C/AURKA/GTSE1	8
BP	GO:0016485	protein processing	18/634	223/18866	0.000559661	0.0125504	0.0112492	MME/PCSK1/PCSK2/MELTF/LRRK2/SHH/PRSS3/HP/KLK6/CTSH/MAGEA3/ASPH/PLAU/TMPRSS2/SERPINE2/CPB2/CLEC3B/CTSG	18
BP	GO:0031109	microtubule polymerization or depolymerization	12/634	117/18866	0.000574974	0.0128296	0.0114995	TPX2/SPEF1/KIF18B/PSRC1/CDK5R1/TPPP3/SKA3/SKA1/STMN1/KIF18A/FBXO5/KIF2C	12
BP	GO:0072431	signal transduction involved in mitotic G1 DNA damage checkpoint	8/634	57/18866	0.000601271	0.0132842	0.0119069	CDK1/E2F1/E2F8/CCNB1/BTG2/CDC25C/AURKA/GTSE1	8
BP	GO:1902400	intracellular signal transduction involved in G1 DNA damage checkpoint	8/634	57/18866	0.000601271	0.0132842	0.0119069	CDK1/E2F1/E2F8/CCNB1/BTG2/CDC25C/AURKA/GTSE1	8
BP	GO:1902806	regulation of cell cycle G1/S phase transition	17/634	206/18866	0.000614447	0.0135088	0.0121082	FAM107A/FAM83D/CDK1/CDC45/SUSD2/CDK6/E2F1/E2F8/CCNB1/BTG2/CDC25C/CDKN2A/CDC6/AURKA/KIF14/GTSE1/EZH2	17
BP	GO:0006575	cellular modified amino acid metabolic process	16/634	190/18866	0.000706915	0.0153594	0.0137669	PLA2G4F/MTHFD2/DUOX1/PLOD2/GGT6/FOLR1/FOXE1/GGH/GGTLC1/TYMS/PLA2G1B/GCLC/PLA2G2A/DUOXA1/PLA2G10/CRYM	16
BP	GO:0000212	meiotic spindle organization	4/634	13/18866	0.000708895	0.0153594	0.0137669	ESPL1/ASPM/FBXO5/AURKA	4
BP	GO:0021681	cerebellar granular layer development	4/634	13/18866	0.000708895	0.0153594	0.0137669	FAIM2/KNDC1/SERPINE2/KIF14	4
BP	GO:0046605	regulation of centrosome cycle	8/634	59/18866	0.000760845	0.0161725	0.0144957	KIF11/NEK2/STIL/BRCA1/POC1A/PLK4/AURKA/CHEK1	8
BP	GO:0072413	signal transduction involved in mitotic cell cycle checkpoint	8/634	59/18866	0.000760845	0.0161725	0.0144957	CDK1/E2F1/E2F8/CCNB1/BTG2/CDC25C/AURKA/GTSE1	8
BP	GO:1902402	signal transduction involved in mitotic DNA damage checkpoint	8/634	59/18866	0.000760845	0.0161725	0.0144957	CDK1/E2F1/E2F8/CCNB1/BTG2/CDC25C/AURKA/GTSE1	8
BP	GO:1902403	signal transduction involved in mitotic DNA integrity checkpoint	8/634	59/18866	0.000760845	0.0161725	0.0144957	CDK1/E2F1/E2F8/CCNB1/BTG2/CDC25C/AURKA/GTSE1	8
BP	GO:0052548	regulation of endopeptidase activity	28/634	434/18866	0.00080238	0.0169749	0.015215	EGLN3/PI3/CST6/AGER/SPOCK1/SERPINB3/SERPINB4/MIR27B/SPINK13/SPINK5/WFDC12/WFDC2/BIRC5/SERPINB5/CTSH/COL7A1/SERPIND1/MAGEA3/SERPINA5/ASPH/CD109/CPAMD8/S100A8/WFDC5/PMAIP1/SERPINE2/SLPI/DLC1	28
BP	GO:0031639	plasminogen activation	5/634	23/18866	0.000858166	0.0180698	0.0161964	MELTF/PLAU/SERPINE2/CPB2/CLEC3B	5
BP	GO:0010466	negative regulation of peptidase activity	20/634	272/18866	0.000923709	0.019359	0.0173519	PI3/CST6/SPOCK1/SERPINB3/SERPINB4/SPINK13/SPINK5/WFDC12/WFDC2/BIRC5/SERPINB5/COL7A1/SERPIND1/MAGEA3/SERPINA5/CD109/CPAMD8/WFDC5/SERPINE2/SLPI	20
BP	GO:0030330	DNA damage response, signal transduction by p53 class mediator	11/634	107/18866	0.000944671	0.0194324	0.0174177	BRCA1/CDK1/E2F1/E2F8/CCNB1/BTG2/CDC25C/PMAIP1/AURKA/GTSE1/FOXM1	11
BP	GO:0007100	mitotic centrosome separation	4/634	14/18866	0.000966204	0.0194324	0.0174177	KIF11/NEK2/AURKA/CHEK1	4
BP	GO:0031936	negative regulation of chromatin silencing	4/634	14/18866	0.000966204	0.0194324	0.0174177	H1-5/HMGA1/ATAD2/H1-3	4
BP	GO:0050930	induction of positive chemotaxis	4/634	14/18866	0.000966204	0.0194324	0.0174177	ARTN/AGER/VEGFD/VEGFC	4
BP	GO:0072425	signal transduction involved in G2 DNA damage checkpoint	4/634	14/18866	0.000966204	0.0194324	0.0174177	PLK1/BRCA1/DTL/CHEK1	4
BP	GO:0090231	regulation of spindle checkpoint	4/634	14/18866	0.000966204	0.0194324	0.0174177	CDT1/MAD2L1/CCNB1/NDC80	4
BP	GO:0090266	regulation of mitotic cell cycle spindle assembly checkpoint	4/634	14/18866	0.000966204	0.0194324	0.0174177	CDT1/MAD2L1/CCNB1/NDC80	4
BP	GO:1903504	regulation of mitotic spindle checkpoint	4/634	14/18866	0.000966204	0.0194324	0.0174177	CDT1/MAD2L1/CCNB1/NDC80	4
BP	GO:1904668	positive regulation of ubiquitin protein ligase activity	4/634	14/18866	0.000966204	0.0194324	0.0174177	UBE2S/PLK1/UBE2C/CDC20	4
BP	GO:0071897	DNA biosynthetic process	16/634	196/18866	0.000986572	0.0197535	0.0177054	NEK2/PIF1/DTL/SPHK1/POLE2/RFC3/PARM1/CENPF/PCLAF/AURKB/TYMS/TK1/HROB/RFC4/DSCC1/PKIB	16
BP	GO:0040001	establishment of mitotic spindle localization	6/634	35/18866	0.000993721	0.0198082	0.0177545	PLK1/CENPA/MAD2L1/ESPL1/NDC80/SAPCD2	6
BP	GO:0007405	neuroblast proliferation	8/634	62/18866	0.00106235	0.0210825	0.0188967	ARTN/LRRK2/SHH/CX3CR1/HHIP/RACGAP1/ASPM/VEGFC	8
BP	GO:0045814	negative regulation of gene expression, epigenetic	12/634	126/18866	0.0011122	0.0218782	0.0196099	H3C3/H2AC11/H2AC13/H1-5/CDC45/HMGA1/ATAD2/H3C2/H1-3/H4C4/DNMT3B/EZH2	12
BP	GO:2000134	negative regulation of G1/S transition of mitotic cell cycle	12/634	126/18866	0.0011122	0.0218782	0.0196099	FAM107A/CDK1/CDK6/E2F1/E2F8/CCNB1/BTG2/CDC25C/CDKN2A/AURKA/GTSE1/EZH2	12
BP	GO:0031571	mitotic G1 DNA damage checkpoint	8/634	63/18866	0.00118172	0.0231442	0.0207447	CDK1/E2F1/E2F8/CCNB1/BTG2/CDC25C/AURKA/GTSE1	8
BP	GO:0046697	decidualization	5/634	25/18866	0.00128184	0.0247979	0.0222268	STC2/TPPP3/GJB2/CTSV/STC1	5
BP	GO:0051307	meiotic chromosome separation	5/634	25/18866	0.00128184	0.0247979	0.0222268	TOP2A/ESPL1/EME1/TTK/NCAPH	5
BP	GO:0051299	centrosome separation	4/634	15/18866	0.00128274	0.0247979	0.0222268	KIF11/NEK2/AURKA/CHEK1	4
BP	GO:0031960	response to corticosteroid	14/634	164/18866	0.00130762	0.025031	0.0224358	ABCC2/FAM107A/ABCA3/FOSL1/AREG/TYMS/S100B/SCGB1A1/GJB2/AGTR2/CTSV/STC1/DNMT3B/ALPL	14
BP	GO:0044783	G1 DNA damage checkpoint	8/634	64/18866	0.00131155	0.025031	0.0224358	CDK1/E2F1/E2F8/CCNB1/BTG2/CDC25C/AURKA/GTSE1	8
BP	GO:0044819	mitotic G1/S transition checkpoint	8/634	64/18866	0.00131155	0.025031	0.0224358	CDK1/E2F1/E2F8/CCNB1/BTG2/CDC25C/AURKA/GTSE1	8
BP	GO:0051653	spindle localization	7/634	50/18866	0.00133217	0.0253169	0.0226921	PLK1/CENPA/MAD2L1/ESPL1/NDC80/ASPM/SAPCD2	7
BP	GO:0070828	heterochromatin organization	9/634	80/18866	0.00142957	0.0270532	0.0242484	H3C3/HELLS/HMGA2/HMGA1/LOXL2/H3C2/H4C4/CDKN2A/PRDM16	9
BP	GO:0070268	cornification	11/634	113/18866	0.00147993	0.0278885	0.0249971	DSC2/PI3/KRT6B/KRT80/KRT81/KRT6A/KRT17/SPINK5/PKP2/DSP/KRT16	11
BP	GO:2000045	regulation of G1/S transition of mitotic cell cycle	15/634	185/18866	0.00150046	0.0281572	0.0252379	FAM107A/CDK1/CDC45/CDK6/E2F1/E2F8/CCNB1/BTG2/CDC25C/CDKN2A/CDC6/AURKA/KIF14/GTSE1/EZH2	15
BP	GO:0008544	epidermis development	29/634	477/18866	0.00162519	0.0303593	0.0272117	DSC2/EDA2R/EREG/PI3/DKK1/CST6/S100A7/GAL/KRT6B/KRT80/KRT81/SHH/AQP3/KRT6A/KRT17/SPINK5/FOXE1/LAMC2/COL7A1/CD109/CALML5/PKP2/CDH3/ALOX15B/SOSTDC1/CTSV/DSP/KRT16/EZH2	29
BP	GO:0045861	negative regulation of proteolysis	24/634	369/18866	0.00165693	0.0303593	0.0272117	PI3/CST6/SPOCK1/LRRK2/SERPINB3/SERPINB4/SHH/SPINK13/SPINK5/WFDC12/WFDC2/BIRC5/SERPINB5/COL7A1/SERPIND1/MAGEA3/SERPINA5/CD109/PBK/CPAMD8/WFDC5/SERPINE2/CPB2/SLPI	24
BP	GO:0007076	mitotic chromosome condensation	4/634	16/18866	0.00166519	0.0303593	0.0272117	NCAPD2/NCAPG/CDCA5/NCAPH	4
BP	GO:0030397	membrane disassembly	4/634	16/18866	0.00166519	0.0303593	0.0272117	PLK1/CDK1/CCNB1/CCNB2	4
BP	GO:0042035	regulation of cytokine biosynthetic process	4/634	16/18866	0.00166519	0.0303593	0.0272117	IGF2BP3/EREG/IGF2BP1/IGF2BP2	4
BP	GO:0051081	nuclear envelope disassembly	4/634	16/18866	0.00166519	0.0303593	0.0272117	PLK1/CDK1/CCNB1/CCNB2	4
BP	GO:0051770	positive regulation of nitric-oxide synthase biosynthetic process	4/634	16/18866	0.00166519	0.0303593	0.0272117	IL33/NAMPT/LRRK2/AKAP12	4
BP	GO:0051445	regulation of meiotic cell cycle	7/634	52/18866	0.00168413	0.0305803	0.0274098	TRIP13/CDC20/CDC25A/ASPM/TTK/FBXO5/CDC25C	7
BP	GO:0086091	regulation of heart rate by cardiac conduction	6/634	39/18866	0.00178292	0.0322435	0.0289006	DSC2/SCN4B/KCNE4/KCNQ1/PKP2/DSP	6
BP	GO:0019886	antigen processing and presentation of exogenous peptide antigen via MHC class II	10/634	99/18866	0.00181597	0.0327093	0.029318	KIF11/CENPE/KIF23/KIF4A/KIF15/RACGAP1/KIF18A/CTSV/KIF2C/HLA-DQB2	10
BP	GO:0001556	oocyte maturation	5/634	27/18866	0.00184274	0.0330588	0.0296313	EREG/TRIP13/CCNB1/FBXO5/AURKA	5
BP	GO:0048145	regulation of fibroblast proliferation	9/634	83/18866	0.00185425	0.0331328	0.0296976	EREG/SPHK1/CDK6/E2F1/CCNB1/CCNA2/PLA2G1B/AGTR2/CDC6	9
BP	GO:0040029	regulation of gene expression, epigenetic	16/634	209/18866	0.00192497	0.0342598	0.0307078	H3C3/H2AC11/BRCA1/CDCA4/H2AC13/H1-5/CDC45/HMGA1/ATAD2/H3C2/H1-3/H4C4/KCNQ1/CHEK1/DNMT3B/EZH2	16
BP	GO:0030198	extracellular matrix organization	25/634	395/18866	0.00194277	0.03444	0.0308693	MFAP5/MELTF/CREB3L1/MFAP4/ADAMTS8/COL2A1/ERO1A/SPINK5/LOXL2/LAMC2/MMP12/TNXB/HAS3/SERPINB5/COL7A1/FSCN1/ELN/MMP3/TGFBI/CTSV/TTR/CPB2/CTSG/ITGA9/MMP10	25
BP	GO:0043062	extracellular structure organization	25/634	396/18866	0.00200996	0.0354632	0.0317864	MFAP5/MELTF/CREB3L1/MFAP4/ADAMTS8/COL2A1/ERO1A/SPINK5/LOXL2/LAMC2/MMP12/TNXB/HAS3/SERPINB5/COL7A1/FSCN1/ELN/MMP3/TGFBI/CTSV/TTR/CPB2/CTSG/ITGA9/MMP10	25
BP	GO:0048144	fibroblast proliferation	9/634	84/18866	0.0020163	0.0354632	0.0317864	EREG/SPHK1/CDK6/E2F1/CCNB1/CCNA2/PLA2G1B/AGTR2/CDC6	9
BP	GO:0042493	response to drug	25/634	397/18866	0.00207913	0.0364253	0.0326488	ABCC2/GAL/CYP4B1/ABCA3/FOSL1/CDK1/CENPF/HMGA2/GGH/CCNB1/TYMS/LPL/TFRC/UCHL1/SCGB1A1/RAD51/ABCC6/RAD54L/SLC22A3/KCNQ1/CDH3/VEGFC/CPB2/MCM7/DNMT3B	25
BP	GO:0007569	cell aging	11/634	118/18866	0.00209622	0.0365819	0.0327892	MME/NAMPT/ECRG4/CDK1/HMGA2/HMGA1/CDK6/FBXO5/CDKN2A/CHEK1/FOXM1	11
BP	GO:0051438	regulation of ubiquitin-protein transferase activity	7/634	54/18866	0.0021044	0.0365823	0.0327895	UBE2S/PLK1/MAGEC2/UBE2C/MAD2L1/CDC20/FBXO5	7
BP	GO:0060263	regulation of respiratory burst	4/634	17/18866	0.00212017	0.0367142	0.0329077	IGHA1/IGHA2/JCHAIN/LBP	4
BP	GO:0048608	reproductive structure development	27/634	443/18866	0.00223732	0.0385937	0.0345924	MME/GJB3/GJB1/AFP/EREG/SYCP2/FOSL1/TCF21/STC2/SEMA3A/SHH/NR0B1/E2F8/SERPINB5/TPPP3/PLK4/SERPINA5/SOX15/GJB2/ASPM/KIF18A/VGF/ALOX15B/CTSV/SERPINE2/STC1/RSPO3	27
BP	GO:0052547	regulation of peptidase activity	28/634	466/18866	0.00229666	0.0394657	0.0353739	EGLN3/PI3/CST6/AGER/SPOCK1/SERPINB3/SERPINB4/MIR27B/SPINK13/SPINK5/WFDC12/WFDC2/BIRC5/SERPINB5/CTSH/COL7A1/SERPIND1/MAGEA3/SERPINA5/ASPH/CD109/CPAMD8/S100A8/WFDC5/PMAIP1/SERPINE2/SLPI/DLC1	28
BP	GO:0002495	antigen processing and presentation of peptide antigen via MHC class II	10/634	103/18866	0.00244102	0.0417862	0.0374539	KIF11/CENPE/KIF23/KIF4A/KIF15/RACGAP1/KIF18A/CTSV/KIF2C/HLA-DQB2	10
BP	GO:0061458	reproductive system development	27/634	447/18866	0.00253526	0.0432343	0.0387518	MME/GJB3/GJB1/AFP/EREG/SYCP2/FOSL1/TCF21/STC2/SEMA3A/SHH/NR0B1/E2F8/SERPINB5/TPPP3/PLK4/SERPINA5/SOX15/GJB2/ASPM/KIF18A/VGF/ALOX15B/CTSV/SERPINE2/STC1/RSPO3	27
BP	GO:0090344	negative regulation of cell aging	5/634	29/18866	0.00256485	0.0435159	0.0390042	NAMPT/HMGA2/CDK6/FBXO5/FOXM1	5
BP	GO:0001942	hair follicle development	9/634	87/18866	0.00257117	0.0435159	0.0390042	DKK1/GAL/SHH/KRT17/SPINK5/FOXE1/CD109/CDH3/SOSTDC1	9
BP	GO:0002504	antigen processing and presentation of peptide or polysaccharide antigen via MHC class II	10/634	104/18866	0.00262153	0.0442013	0.0396186	KIF11/CENPE/KIF23/KIF4A/KIF15/RACGAP1/KIF18A/CTSV/KIF2C/HLA-DQB2	10
BP	GO:0036148	phosphatidylglycerol acyl-chain remodeling	4/634	18/18866	0.00265418	0.0444179	0.0398127	PLA2G4F/PLA2G1B/PLA2G2A/PLA2G10	4
BP	GO:0036149	phosphatidylinositol acyl-chain remodeling	4/634	18/18866	0.00265418	0.0444179	0.0398127	PLA2G4F/PLA2G1B/PLA2G2A/PLA2G10	4
BP	GO:2000648	positive regulation of stem cell proliferation	6/634	43/18866	0.00297471	0.0495297	0.0443945	SHH/HMGA2/CX3CR1/ASPM/CCNE1/VEGFC	6
BP	GO:0000132	establishment of mitotic spindle orientation	5/634	30/18866	0.00299398	0.0495297	0.0443945	PLK1/CENPA/MAD2L1/NDC80/SAPCD2	5
BP	GO:0022404	molting cycle process	9/634	89/18866	0.00300381	0.0495297	0.0443945	DKK1/GAL/SHH/KRT17/SPINK5/FOXE1/CD109/CDH3/SOSTDC1	9
BP	GO:0022405	hair cycle process	9/634	89/18866	0.00300381	0.0495297	0.0443945	DKK1/GAL/SHH/KRT17/SPINK5/FOXE1/CD109/CDH3/SOSTDC1	9
BP	GO:0051052	regulation of DNA metabolic process	23/634	365/18866	0.00305117	0.0501263	0.0449293	KPNA2/BLM/NEK2/BRCA1/PARPBP/TIMELESS/PIF1/CDT1/RAD51AP1/RFC3/PARM1/H1-5/HMGA2/AUNIP/AURKB/TFRC/RAD51/H1-3/CHEK1/RFC4/DSCC1/FOXM1/PKIB	23
BP	GO:0000018	regulation of DNA recombination	10/634	107/18866	0.00322794	0.0528368	0.0473588	KPNA2/BLM/PARPBP/TIMELESS/RAD51AP1/H1-5/TFRC/RAD51/H1-3/CHEK1	10
BP	GO:0098773	skin epidermis development	9/634	90/18866	0.00324064	0.0528518	0.0473722	DKK1/GAL/SHH/KRT17/SPINK5/FOXE1/CD109/CDH3/SOSTDC1	9
BP	GO:0010744	positive regulation of macrophage derived foam cell differentiation	4/634	19/18866	0.00327357	0.0531955	0.0476802	LPL/PLA2G2A/PLA2G10/ALOX15B	4
BP	GO:0001913	T cell mediated cytotoxicity	6/634	44/18866	0.00334839	0.0542149	0.048594	CD1C/AGER/IL23A/CTSH/CD1A/CD1E	6
BP	GO:0045737	positive regulation of cyclin-dependent protein serine/threonine kinase activity	5/634	31/18866	0.0034726	0.0557276	0.0499499	PSRC1/CKS1B/CDK5R1/CCNB1/CDC6	5
BP	GO:0033273	response to vitamin	9/634	91/18866	0.00349192	0.0557276	0.0499499	CYP24A1/STC2/AQP3/KYNU/FOLR1/TYMS/STC1/DNMT3B/ALPL	9
BP	GO:0045682	regulation of epidermis development	9/634	91/18866	0.00349192	0.0557276	0.0499499	GAL/AQP3/KRT17/SPINK5/CD109/CDH3/ALOX15B/CTSV/EZH2	9
BP	GO:2000177	regulation of neural precursor cell proliferation	9/634	91/18866	0.00349192	0.0557276	0.0499499	CIP2A/LRRK2/SHH/CDH2/SHCBP1/CX3CR1/BTG2/ASPM/VEGFC	9
BP	GO:0046456	icosanoid biosynthetic process	7/634	59/18866	0.00351014	0.0557276	0.0499499	PLA2G4F/GGT6/HPGD/GGTLC1/ALOX15/PLA2G1B/ALOX15B	7
BP	GO:0097529	myeloid leukocyte migration	16/634	222/18866	0.00351637	0.0557276	0.0499499	CXCL5/S100A7/AGER/CCL8/SFTPD/IL23A/CCL7/VEGFD/CX3CR1/PLA2G1B/S100A8/VEGFC/CXCL11/ITGA9/MST1L/LBP	16
CC	GO:0098687	chromosomal region	59/655	350/19559	4.59949e-25	2.04677e-22	1.69939e-22	NUF2/HJURP/CENPN/BLM/PLK1/MCM2/NEK2/MCM4/BUB1B/CENPE/CENPA/CENPM/SPC25/KNL1/HELLS/SYCP2/PIF1/CDT1/ZWINT/MCM6/CENPW/NCAPD2/CDK1/CENPF/SGO2/SPC24/MAD2L1/NCAPG/CDCA5/CENPH/BIRC5/SPAG5/RECQL4/AURKB/ERCC6L/CCNB1/CENPI/DNA2/NDC80/INCENP/SKA3/RAD51/CENPK/SKA1/TTK/KIF18A/H4C4/EID3/AURKA/CDCA8/CHEK1/DSCC1/FEN1/BUB1/MCM7/CENPU/EZH2/KIF2C/ORC1	59
CC	GO:0000779	condensed chromosome, centromeric region	36/655	122/19559	2.25321e-24	5.01339e-22	4.1625e-22	NUF2/HJURP/CENPN/PLK1/NEK2/BUB1B/CENPE/CENPA/CENPM/SPC25/KNL1/SYCP2/CDT1/ZWINT/CENPW/NCAPD2/CENPF/SGO2/SPC24/MAD2L1/NCAPG/CENPH/BIRC5/SPAG5/AURKB/ERCC6L/CCNB1/NDC80/INCENP/SKA3/CENPK/SKA1/AURKA/BUB1/CENPU/KIF2C	36
CC	GO:0000775	chromosome, centromeric region	43/655	196/19559	3.36779e-23	4.99555e-21	4.1477e-21	NUF2/HJURP/CENPN/PLK1/NEK2/BUB1B/CENPE/CENPA/CENPM/SPC25/KNL1/HELLS/SYCP2/CDT1/ZWINT/CENPW/NCAPD2/CENPF/SGO2/SPC24/MAD2L1/NCAPG/CDCA5/CENPH/BIRC5/SPAG5/AURKB/ERCC6L/CCNB1/CENPI/NDC80/INCENP/SKA3/CENPK/SKA1/TTK/KIF18A/AURKA/CDCA8/DSCC1/BUB1/CENPU/KIF2C	43
CC	GO:0000793	condensed chromosome	45/655	222/19559	1.00691e-22	1.12019e-20	9.30068e-21	TOP2A/NUF2/HJURP/CENPN/BLM/PLK1/NEK2/BUB1B/CENPE/CENPA/CENPM/SPC25/BRCA1/KNL1/SYCP2/CDT1/ZWINT/CENPW/NCAPD2/MKI67/CENPF/SGO2/SPC24/NCAPG2/MAD2L1/NCAPG/CENPH/BIRC5/SPAG5/AURKB/ERCC6L/CCNB1/NDC80/INCENP/SKA3/RAD51/CENPK/SKA1/EID3/AURKA/NCAPH/CHEK1/BUB1/CENPU/KIF2C	45
CC	GO:0000776	kinetochore	35/655	137/19559	1.97219e-21	1.75525e-19	1.45734e-19	NUF2/HJURP/CENPN/PLK1/NEK2/BUB1B/CENPE/CENPA/CENPM/SPC25/KNL1/CDT1/ZWINT/CENPW/CENPF/SGO2/SPC24/MAD2L1/CENPH/BIRC5/SPAG5/AURKB/ERCC6L/CCNB1/CENPI/NDC80/INCENP/SKA3/CENPK/SKA1/TTK/KIF18A/BUB1/CENPU/KIF2C	35
CC	GO:0000777	condensed chromosome kinetochore	31/655	106/19559	4.93897e-21	3.66307e-19	3.04136e-19	NUF2/HJURP/CENPN/PLK1/NEK2/BUB1B/CENPE/CENPA/CENPM/SPC25/KNL1/CDT1/ZWINT/CENPW/CENPF/SGO2/SPC24/MAD2L1/CENPH/BIRC5/SPAG5/ERCC6L/CCNB1/NDC80/INCENP/SKA3/CENPK/SKA1/BUB1/CENPU/KIF2C	31
CC	GO:0005819	spindle	50/655	367/19559	2.47492e-17	1.57334e-15	1.30631e-15	TACC3/TPX2/KIF20A/KIF11/PLK1/KIF18B/NEK2/KIFC1/BUB1B/CENPE/KIF23/FAM83D/ECT2/CDK1/CENPF/PSRC1/WDR62/HASPIN/MAD2L1/ESPL1/CDC7/KIF4A/AUNIP/BIRC5/SPAG5/SHCBP1/AURKB/CCNB1/POC1A/PLK4/CDC20/KIF15/RACGAP1/INCENP/SKA3/SKA1/ASPM/TTK/KIF18A/FBXO5/CDC6/AURKA/KIF20B/SNCG/CDCA8/CKAP2L/KIF14/CAPN6/DLGAP5/KIF2C	50
CC	GO:0072686	mitotic spindle	23/655	133/19559	9.20396e-11	5.1197e-09	4.25077e-09	TACC3/TPX2/KIF11/KIF18B/KIFC1/CENPE/KIF23/FAM83D/ECT2/CDK1/MAD2L1/ESPL1/CDC7/SPAG5/AURKB/RACGAP1/SKA3/SKA1/ASPM/KIF18A/AURKA/KIF20B/CKAP2L	23
CC	GO:0000794	condensed nuclear chromosome	20/655	103/19559	1.80503e-10	8.92489e-09	7.41014e-09	NUF2/BLM/PLK1/NEK2/BUB1B/CENPA/BRCA1/SYCP2/NCAPD2/SGO2/AURKB/CCNB1/NDC80/INCENP/RAD51/CENPK/AURKA/NCAPH/CHEK1/BUB1	20
CC	GO:0000780	condensed nuclear chromosome, centromeric region	12/655	32/19559	2.20005e-10	9.79021e-09	8.1286e-09	NUF2/PLK1/BUB1B/CENPA/SYCP2/SGO2/AURKB/CCNB1/NDC80/CENPK/AURKA/BUB1	12
CC	GO:0051233	spindle midzone	12/655	36/19559	1.0785e-09	4.36302e-08	3.62252e-08	PLK1/KIF18B/CENPE/AURKB/RACGAP1/INCENP/KIF18A/CDC6/AURKA/KIF20B/CDCA8/KIF14	12
CC	GO:0000940	condensed chromosome outer kinetochore	8/655	14/19559	3.81033e-09	1.413e-07	1.17318e-07	PLK1/BUB1B/CENPF/CCNB1/NDC80/SKA3/SKA1/BUB1	8
CC	GO:0000922	spindle pole	23/655	165/19559	7.23546e-09	2.47676e-07	2.0564e-07	TACC3/TPX2/KIF11/PLK1/NEK2/FAM83D/CENPF/PSRC1/WDR62/MAD2L1/AUNIP/SPAG5/AURKB/CCNB1/POC1A/PLK4/CDC20/ASPM/CDC6/AURKA/KIF20B/CKAP2L/DLGAP5	23
CC	GO:0030496	midbody	24/655	182/19559	1.04386e-08	3.31799e-07	2.75485e-07	KIF20A/PLK1/NEK2/ANLN/CENPE/KIF23/ECT2/CDK1/CENPF/PSRC1/SLC2A1/KIF4A/BIRC5/SPAG5/SHCBP1/AURKB/RACGAP1/INCENP/ASPM/AURKA/KIF20B/CEP55/CDCA8/KIF14	24
CC	GO:0005874	microtubule	39/655	431/19559	2.0161e-08	5.98108e-07	4.96596e-07	KIF12/TPX2/KIF20A/KIF11/PLK1/KIF18B/TEKT1/NEK2/KIFC1/CENPE/KIF23/SCTR/SYBU/CDK1/PSRC1/KIF4A/BIRC5/SAXO2/SPAG5/AURKB/MAP6/TPPP3/KIF15/RACGAP1/DYNLRB2/INCENP/SKA3/SKA1/STMN1/ASPM/KIF18A/TUBA4B/KIF1A/AURKA/KIF20B/KIF14/GTSE1/CAPN6/KIF2C	39
CC	GO:0000778	condensed nuclear chromosome kinetochore	8/655	17/19559	2.82089e-08	7.38409e-07	6.13084e-07	NUF2/PLK1/BUB1B/CENPA/CCNB1/NDC80/CENPK/BUB1	8
CC	GO:0042599	lamellar body	8/655	17/19559	2.82089e-08	7.38409e-07	6.13084e-07	SFTPC/ABCA3/NAPSA/SPINK5/SFTPA2/CTSH/SFTPA1/SFTPB	8
CC	GO:0005876	spindle microtubule	14/655	66/19559	3.00883e-08	7.4385e-07	6.17603e-07	KIF11/PLK1/KIF18B/CENPE/CDK1/PSRC1/KIF4A/BIRC5/AURKB/SKA3/SKA1/KIF18A/AURKA/CAPN6	14
CC	GO:0005871	kinesin complex	12/655	51/19559	8.63243e-08	2.02181e-06	1.67866e-06	KIF12/KIF20A/KIF11/KIF18B/KIFC1/KIF23/KIF15/KIF18A/KIF1A/KIF20B/KIF14/KIF2C	12
CC	GO:0005657	replication fork	13/655	71/19559	5.75652e-07	1.28083e-05	1.06344e-05	GINS4/BLM/XRCC2/TIMELESS/PIF1/RFC3/WDHD1/CDC45/MCM10/UHRF1/PRIM1/GINS2/RFC4	13
CC	GO:0005875	microtubule associated complex	18/655	159/19559	6.61238e-06	0.00014012	0.000116338	KIF12/KIF20A/KIF11/KIF18B/KIFC1/KIF23/BIRC5/AURKB/KIF15/DYNLRB2/INCENP/KIF18A/KIF1A/AURKA/KIF20B/CDCA8/KIF14/KIF2C	18
CC	GO:0044815	DNA packaging complex	14/655	116/19559	3.37188e-05	0.00068204	0.000566283	H2BC17/H3C3/H2AC11/CENPA/H2AC13/NCAPD2/H1-5/NCAPG2/NCAPG/H2BC11/H3C2/H1-3/H4C4/NCAPH	14
CC	GO:0000792	heterochromatin	11/655	78/19559	5.53089e-05	0.00107011	0.000888485	IL33/CENPA/HELLS/H1-5/WDR76/HMGA2/HMGA1/EME1/UHRF1/INCENP/CDKN2A	11
CC	GO:0000800	lateral element	5/655	14/19559	6.45744e-05	0.00114942	0.000954341	BLM/BRCA1/SYCP2/INCENP/RAD51	5
CC	GO:1990023	mitotic spindle midzone	5/655	14/19559	6.45744e-05	0.00114942	0.000954341	KIF18B/CENPE/AURKB/KIF18A/KIF20B	5
CC	GO:0000307	cyclin-dependent protein kinase holoenzyme complex	8/655	43/19559	7.7889e-05	0.0013331	0.00110684	CDK1/CKS1B/CDK6/CCNB1/CCNA2/CCNB2/CCNE2/CCNE1	8
CC	GO:0062023	collagen-containing extracellular matrix	30/655	427/19559	0.000117833	0.00194207	0.00161245	MFAP5/OGN/MGP/S100A7/MFAP4/ADAMTS8/SHH/COL2A1/ORM2/FCN3/CDH2/LOXL2/LAMC2/TNXB/GPC6/CTSH/COL7A1/COCH/GDF10/SERPINA5/PRG4/ELN/S100A8/CLU/ORM1/TGFBI/SERPINE2/CLEC3B/CTSG/SLPI	30
CC	GO:0000781	chromosome, telomeric region	16/655	164/19559	0.000129657	0.00204468	0.00169766	BLM/MCM2/MCM4/PIF1/MCM6/CDK1/RECQL4/DNA2/RAD51/H4C4/EID3/CHEK1/FEN1/MCM7/EZH2/ORC1	16
CC	GO:0045120	pronucleus	5/655	16/19559	0.000133249	0.00204468	0.00169766	CENPF/SLC2A1/CCNA2/AURKA/EZH2	5
CC	GO:0043596	nuclear replication fork	7/655	41/19559	0.000381397	0.00565738	0.0046972	GINS4/TIMELESS/WDHD1/CDC45/MCM10/PRIM1/GINS2	7
CC	GO:0042555	MCM complex	4/655	12/19559	0.000497641	0.00692032	0.00574579	MCM2/MCM4/MCM6/MCM7	4
CC	GO:0072687	meiotic spindle	4/655	12/19559	0.000497641	0.00692032	0.00574579	INCENP/ASPM/FBXO5/AURKA	4
CC	GO:0016324	apical plasma membrane	25/655	361/19559	0.000525339	0.00708411	0.00588178	ABCC2/CA4/AGER/DUOX1/SLC14A2/GPIHBP1/RHCG/ECRG4/SLC2A1/CDH2/FOLR1/SLC7A5/SCNN1G/AQP5/SCNN1B/KCNE4/ZMYND10/SLC26A9/ABCC6/ASPM/UPK1B/STC1/SAPCD2/SLC16A1/SLC15A1	25
CC	GO:0045177	apical part of cell	28/655	433/19559	0.000738404	0.00966441	0.00802415	ABCC2/CA4/AGER/DUOX1/SLC14A2/GPIHBP1/RHCG/ECRG4/SLC2A1/CA2/CDH2/FOLR1/SLC7A5/SCNN1G/AQP5/SCNN1B/KCNE4/ZMYND10/SLC26A9/ABCC6/ASPM/UPK1B/CTSV/STC1/SAPCD2/SLC16A1/SLC15A1/ADGRF5	28
CC	GO:0046658	anchored component of plasma membrane	8/655	60/19559	0.000834215	0.0106064	0.0088063	MELTF/CA4/RTN4RL1/GPIHBP1/FOLR1/ULBP2/LYPD3/GPC6	8
CC	GO:0005771	multivesicular body	8/655	62/19559	0.00103975	0.012656	0.010508	SFTPC/NAPSA/LRRK2/SFTPD/SFTPA2/CTSH/SFTPA1/SFTPB	8
CC	GO:0005814	centriole	13/655	143/19559	0.0010523	0.012656	0.010508	TOP2A/PLK1/SASS6/STIL/CIBAR2/WDR62/TEDC2/SAXO2/POC1A/HSPA6/PLK4/AURKA/CEP55	13
CC	GO:0034451	centriolar satellite	10/655	95/19559	0.0012946	0.0150488	0.0124947	TACC3/PLK1/SASS6/WDR62/NR0B1/SPAG5/ZMYND10/CEP55/CENPU/DLGAP5	10
CC	GO:0034774	secretory granule lumen	22/655	322/19559	0.00131888	0.0150488	0.0124947	PCSK1/PYGL/S100A7/CHIT1/SCG3/SERPINB3/ORM2/HP/VEGFD/GGH/HSPA6/CTSH/S100A8/CLU/ORM1/TTR/CDA/VEGFC/CLEC3B/NPC2/CTSG/SLPI	22
CC	GO:0072562	blood microparticle	13/655	148/19559	0.00144175	0.0159651	0.0132555	IGHA1/ORM2/FCN3/SLC2A1/HP/IGHA2/JCHAIN/HSPA6/TFRC/IGHD/C4BPA/CLU/ORM1	13
CC	GO:0014704	intercalated disc	7/655	51/19559	0.00147146	0.0159651	0.0132555	DSC2/DES/SLC2A1/CDH2/SCN4B/PKP2/DSP	7
CC	GO:0032993	protein-DNA complex	16/655	205/19559	0.0015273	0.0159651	0.0132555	H2BC17/GINS4/H3C3/H2AC11/CENPA/H2AC13/H1-5/HMGA2/CDC45/H2BC11/H3C2/H1-3/H4C4/PRIM1/GINS2/GINS1	16
CC	GO:0060205	cytoplasmic vesicle lumen	22/655	326/19559	0.0015427	0.0159651	0.0132555	PCSK1/PYGL/S100A7/CHIT1/SCG3/SERPINB3/ORM2/HP/VEGFD/GGH/HSPA6/CTSH/S100A8/CLU/ORM1/TTR/CDA/VEGFC/CLEC3B/NPC2/CTSG/SLPI	22
CC	GO:0016323	basolateral plasma membrane	18/655	246/19559	0.00166156	0.0164776	0.013681	GPIHBP1/RHCG/AQP3/SLC2A1/CA2/CDH2/FOLR1/HPGD/SLC7A5/AQP5/ADRA2A/TFRC/ABCC6/KCNQ1/DSP/SLC16A1/ITGA9/AQP4	18
CC	GO:0031983	vesicle lumen	22/655	328/19559	0.00166627	0.0164776	0.013681	PCSK1/PYGL/S100A7/CHIT1/SCG3/SERPINB3/ORM2/HP/VEGFD/GGH/HSPA6/CTSH/S100A8/CLU/ORM1/TTR/CDA/VEGFC/CLEC3B/NPC2/CTSG/SLPI	22
CC	GO:1904724	tertiary granule lumen	7/655	55/19559	0.00229883	0.0222387	0.0184643	CHIT1/PRSS3/HP/GGH/CTSH/ORM1/CDA	7
CC	GO:0045171	intercellular bridge	8/655	71/19559	0.0025164	0.0235126	0.019522	TPX2/KIF20A/KIF23/FAM83D/CDC7/KIF20B/CEP55/CDCA8	8
CC	GO:0000795	synaptonemal complex	6/655	42/19559	0.00258903	0.0235126	0.019522	BLM/PLK1/BRCA1/SYCP2/INCENP/RAD51	6
CC	GO:0099086	synaptonemal structure	6/655	42/19559	0.00258903	0.0235126	0.019522	BLM/PLK1/BRCA1/SYCP2/INCENP/RAD51	6
CC	GO:1902554	serine/threonine protein kinase complex	9/655	89/19559	0.00293784	0.0257435	0.0213742	CDK1/CKS1B/CDK5R1/CDK6/CCNB1/CCNA2/CCNB2/CCNE2/CCNE1	9
CC	GO:0097431	mitotic spindle pole	5/655	30/19559	0.00295037	0.0257435	0.0213742	FAM83D/SPAG5/ASPM/AURKA/KIF20B	5
CC	GO:0000784	nuclear chromosome, telomeric region	11/655	124/19559	0.00301799	0.025827	0.0214436	MCM2/MCM4/PIF1/MCM6/CDK1/DNA2/RAD51/H4C4/FEN1/MCM7/ORC1	11
CC	GO:0000786	nucleosome	10/655	108/19559	0.00337258	0.0278778	0.0231463	H2BC17/H3C3/H2AC11/CENPA/H2AC13/H1-5/H2BC11/H3C2/H1-3/H4C4	10
CC	GO:0031091	platelet alpha granule	9/655	91/19559	0.00341586	0.0278778	0.0231463	PCDH7/ORM2/VEGFD/SERPINA5/CD109/CLU/ORM1/SERPINE2/VEGFC	9
CC	GO:0045334	clathrin-coated endocytic vesicle	7/655	59/19559	0.00344557	0.0278778	0.0231463	SFTPC/SFTPD/SFTPA2/CD207/SFTPA1/SFTPB/HLA-DQB2	7
CC	GO:0005916	fascia adherens	3/655	10/19559	0.00376141	0.0296424	0.0246114	DES/CDH2/DSP	3
CC	GO:0009897	external side of plasma membrane	25/655	417/19559	0.00379689	0.0296424	0.0246114	MS4A2/CD1C/MS4A1/CA4/RTN4RL1/GPIHBP1/IGHA1/IGHA2/FOLR1/SLC7A5/SCNN1G/IGHV1-45/ULBP2/SCNN1B/CX3CR1/TFRC/IGHD/SERPINA5/BTNL9/CD1A/CTSV/SERPINE2/CD1E/CD274/AQP4	25
CC	GO:0031225	anchored component of membrane	13/655	171/19559	0.00507481	0.0389304	0.0323231	LY6K/MELTF/CA4/MSLN/RTN4RL1/GPIHBP1/FOLR1/ULBP2/LYPD3/GPC6/ITLN1/CD109/ALPL	13
CC	GO:0005720	nuclear heterochromatin	5/655	34/19559	0.00516156	0.0389304	0.0323231	IL33/CENPA/H1-5/EME1/UHRF1	5
CC	GO:0005680	anaphase-promoting complex	4/655	22/19559	0.0056362	0.0418018	0.0347071	UBE2S/BUB1B/UBE2C/CDC20	4
CC	GO:1902911	protein kinase complex	9/655	104/19559	0.00818374	0.059701	0.0495685	CDK1/CKS1B/CDK5R1/CDK6/CCNB1/CCNA2/CCNB2/CCNE2/CCNE1	9
MF	GO:0008017	microtubule binding	34/633	265/18352	4.13574e-11	2.9281e-08	2.70782e-08	KIF12/TPX2/KIF20A/SPEF1/KIF11/PLK1/KIF18B/KIFC1/CENPE/KIF23/SYBU/CCDC170/LRRK2/FAM83D/CENPF/PSRC1/KIF4A/BIRC5/SAXO2/SPAG5/MAP6/NEFH/KIF15/RACGAP1/SKA1/KIF18A/KIF1A/S100A8/KIF20B/KIF14/GTSE1/CAPN6/DLGAP5/KIF2C	34
MF	GO:0015631	tubulin binding	40/633	365/18352	1.10591e-10	3.91492e-08	3.6204e-08	KIF12/TPX2/KIF20A/SPEF1/KIF11/PLK1/KIF18B/KIFC1/CENPE/KIF23/BRCA1/SYBU/CCDC170/LRRK2/FAM83D/CENPF/C9orf24/PSRC1/CDK5R1/KIF4A/BIRC5/SAXO2/SPAG5/MAP6/TPPP3/NEFH/KIF15/RACGAP1/SKA1/STMN1/KIF18A/KIF1A/S100A8/KIF20B/KIF14/GTSE1/CAPN6/DLGAP5/KIF2C/PIFO	40
MF	GO:0017116	single-stranded DNA helicase activity	9/633	18/18352	2.404e-09	5.67344e-07	5.24663e-07	MCM2/PIF1/MCM6/RFC3/DNA2/RAD51/RFC4/DSCC1/MCM7	9
MF	GO:0008094	DNA-dependent ATPase activity	18/633	108/18352	2.8904e-08	5.11602e-06	4.73114e-06	TOP2A/GINS4/BLM/MCM2/MCM4/XRCC2/PIF1/MCM6/RFC3/RECQL4/ERCC6L/DNA2/RAD51/RAD54L/GINS2/RFC4/DSCC1/MCM7	18
MF	GO:0004867	serine-type endopeptidase inhibitor activity	17/633	98/18352	3.79199e-08	5.36946e-06	4.96552e-06	PI3/SPOCK1/SERPINB3/SERPINB4/SPINK13/SPINK5/WFDC12/WFDC2/SERPINB5/COL7A1/SERPIND1/SERPINA5/CD109/CPAMD8/WFDC5/SERPINE2/SLPI	17
MF	GO:0003777	microtubule motor activity	15/633	77/18352	4.79784e-08	5.66146e-06	5.23554e-06	KIF12/KIF20A/KIF11/KIF18B/KIFC1/CENPE/KIF23/KIF4A/KIF15/DYNLRB2/KIF18A/KIF1A/KIF20B/KIF14/KIF2C	15
MF	GO:0003678	DNA helicase activity	15/633	78/18352	5.75358e-08	5.81933e-06	5.38154e-06	GINS4/BLM/MCM2/MCM4/PIF1/MCM6/RFC3/RECQL4/ERCC6L/DNA2/RAD51/GINS2/RFC4/DSCC1/MCM7	15
MF	GO:0016887	ATPase activity	38/633	423/18352	7.7735e-08	6.87955e-06	6.362e-06	TOP2A/KIF12/GINS4/BLM/KIF20A/PFN2/KIF11/MCM2/ABCC2/KIF18B/MCM4/KIFC1/XRCC2/KIF23/HELLS/PIF1/ABCA3/MCM6/RFC3/ATP13A4/RECQL4/ERCC6L/ATAD2/DNA2/HSPA6/KIF15/RAD51/ABCC6/RAD54L/KIF18A/KIF1A/KIF20B/KIF14/GINS2/RFC4/DSCC1/MCM7/KIF2C	38
MF	GO:0140097	catalytic activity, acting on DNA	24/633	209/18352	2.58454e-07	2.03317e-05	1.88022e-05	TOP2A/GINS4/BLM/MCM2/MCM4/PIF1/POLE2/MCM6/RFC3/HMGA2/HMGA1/RECQL4/ERCC6L/DNA2/RAD51/RAD54L/NEIL3/EXO1/GINS2/RFC4/DSCC1/FEN1/MCM7/DNMT3B	24
MF	GO:0003688	DNA replication origin binding	8/633	23/18352	5.93978e-07	4.20537e-05	3.889e-05	MCM2/MCM4/MCM6/CDC45/MCM10/CDC6/MCM7/ORC1	8
MF	GO:0043138	3'-5' DNA helicase activity	7/633	19/18352	1.97164e-06	0.000126902	0.000117355	GINS4/BLM/MCM2/MCM6/RECQL4/GINS2/MCM7	7
MF	GO:0008574	ATP-dependent microtubule motor activity, plus-end-directed	6/633	16/18352	9.79727e-06	0.000578039	0.000534553	KIF11/KIF18B/KIF18A/KIF1A/KIF20B/KIF14	6
MF	GO:0035173	histone kinase activity	6/633	17/18352	1.47003e-05	0.000795042	0.000735231	CDK1/HASPIN/AURKB/CCNB1/AURKA/CHEK1	6
MF	GO:0000217	DNA secondary structure binding	8/633	34/18352	1.57212e-05	0.000795042	0.000735231	BLM/XRCC2/HMGA2/NR0B1/HMGA1/RECQL4/NEIL3/CLSPN	8
MF	GO:0004866	endopeptidase inhibitor activity	19/633	183/18352	1.94734e-05	0.000919146	0.000849998	PI3/CST6/SPOCK1/SERPINB3/SERPINB4/SPINK13/SPINK5/WFDC12/WFDC2/BIRC5/SERPINB5/COL7A1/SERPIND1/SERPINA5/CD109/CPAMD8/WFDC5/SERPINE2/SLPI	19
MF	GO:0030414	peptidase inhibitor activity	19/633	189/18352	3.06205e-05	0.00135495	0.00125302	PI3/CST6/SPOCK1/SERPINB3/SERPINB4/SPINK13/SPINK5/WFDC12/WFDC2/BIRC5/SERPINB5/COL7A1/SERPIND1/SERPINA5/CD109/CPAMD8/WFDC5/SERPINE2/SLPI	19
MF	GO:0061135	endopeptidase regulator activity	19/633	192/18352	3.80913e-05	0.00154488	0.00142866	PI3/CST6/SPOCK1/SERPINB3/SERPINB4/SPINK13/SPINK5/WFDC12/WFDC2/BIRC5/SERPINB5/COL7A1/SERPIND1/SERPINA5/CD109/CPAMD8/WFDC5/SERPINE2/SLPI	19
MF	GO:0004386	helicase activity	17/633	160/18352	3.92767e-05	0.00154488	0.00142866	GINS4/BLM/MCM2/MCM4/HELLS/PIF1/MCM6/RFC3/RECQL4/ERCC6L/DNA2/RAD51/RAD54L/GINS2/RFC4/DSCC1/MCM7	17
MF	GO:0003774	motor activity	15/633	132/18352	5.09231e-05	0.00189756	0.0017548	KIF12/KIF20A/KIF11/KIF18B/KIFC1/CENPE/KIF23/KIF4A/KIF15/DYNLRB2/KIF18A/KIF1A/KIF20B/KIF14/KIF2C	15
MF	GO:0005539	glycosaminoglycan binding	21/633	232/18352	5.6969e-05	0.0020167	0.00186498	NELL1/CCL8/RTN4RL1/ADAMTS8/SHH/REG1A/JCHAIN/CCL7/LAMC2/TNXB/HABP2/LPL/HMMR/SERPIND1/SERPINA5/SERPINE2/CLEC3B/CXCL11/CTSG/FGFBP1/RSPO3	21
MF	GO:0061134	peptidase regulator activity	20/633	229/18352	0.000138694	0.00467596	0.00432419	PI3/CST6/SPOCK1/SERPINB3/SERPINB4/SPINK13/SPINK5/WFDC12/WFDC2/BIRC5/SERPINB5/CTSH/COL7A1/SERPIND1/SERPINA5/CD109/CPAMD8/WFDC5/SERPINE2/SLPI	20
MF	GO:0071723	lipopeptide binding	4/633	10/18352	0.000249382	0.00784718	0.00725684	CD1C/CD1A/CD1E/LBP	4
MF	GO:0008201	heparin binding	16/633	169/18352	0.000254923	0.00784718	0.00725684	NELL1/CCL8/RTN4RL1/ADAMTS8/CCL7/LAMC2/TNXB/LPL/SERPIND1/SERPINA5/SERPINE2/CLEC3B/CXCL11/CTSG/FGFBP1/RSPO3	16
MF	GO:0016538	cyclin-dependent protein serine/threonine kinase regulator activity	8/633	50/18352	0.00028601	0.00843731	0.00780256	CKS1B/CDK5R1/CCNB1/CCNA2/CCNB2/CCNE2/CDKN2A/CCNE1	8
MF	GO:0015250	water channel activity	4/633	12/18352	0.000556263	0.0155469	0.0143773	AQP7/AQP3/AQP5/AQP4	4
MF	GO:0003697	single-stranded DNA binding	12/633	114/18352	0.000570931	0.0155469	0.0143773	BLM/MCM2/MCM4/RAD51AP1/MCM6/CDC45/JCHAIN/MCM10/RAD51/NEIL3/HROB/MCM7	12
MF	GO:0004857	enzyme inhibitor activity	26/633	383/18352	0.000844882	0.0221547	0.020488	PI3/CST6/PIF1/SPOCK1/LRRK2/SERPINB3/SERPINB4/SPINK13/SPINK5/WFDC12/WFDC2/BIRC5/SERPINB5/COL7A1/SERPIND1/SCGB1A1/SERPINA5/CD109/CAMK2N2/FBXO5/CPAMD8/CDKN2A/WFDC5/SERPINE2/PKIB/SLPI	26
MF	GO:1990939	ATP-dependent microtubule motor activity	6/633	34/18352	0.00096949	0.0245143	0.02267	KIF11/KIF18B/KIF18A/KIF1A/KIF20B/KIF14	6
MF	GO:0005372	water transmembrane transporter activity	4/633	14/18352	0.00106462	0.0259915	0.0240361	AQP7/AQP3/AQP5/AQP4	4
MF	GO:0102567	phospholipase A2 activity (consuming 1,2-dipalmitoylphosphatidylcholine)	5/633	26/18352	0.00173116	0.0395374	0.036563	PLA2G4F/PLA2G1B/PLA2G2A/PLA2G10/PLAAT1	5
MF	GO:0102568	phospholipase A2 activity consuming 1,2-dioleoylphosphatidylethanolamine)	5/633	26/18352	0.00173116	0.0395374	0.036563	PLA2G4F/PLA2G1B/PLA2G2A/PLA2G10/PLAAT1	5
MF	GO:0047498	calcium-dependent phospholipase A2 activity	4/633	16/18352	0.00183223	0.040538	0.0374883	PLA2G4F/PLA2G1B/PLA2G2A/PLA2G10	4
MF	GO:0004252	serine-type endopeptidase activity	14/633	169/18352	0.00220691	0.0473482	0.0437862	PCSK1/PCSK2/PRSS3/TPSD1/HP/HABP2/KLK6/CTSH/PLAU/TMPRSS11E/MMP3/TMPRSS2/CTSG/MST1L	14

## Sheet: Supplementary Table S9
KEGG pathway analysis results
ID	Description	GeneRatio	BgRatio	pvalue	p.adjust	qvalue	geneID	Count
hsa04110	Cell cycle	31/285	126/8149	2.07157e-18	5.57252e-16	5.21163e-16	DBF4/PLK1/MCM2/MCM4/ORC6/BUB1B/PKMYT1/E2F2/MCM6/CDK1/MAD2L1/CDC45/ESPL1/CDC7/CDK6/E2F1/CCNB1/CCNA2/CCNB2/CDC20/CDC25A/TTK/CDC25C/CCNE2/CDKN2A/CDC6/CCNE1/CHEK1/BUB1/MCM7/ORC1	31
hsa03030	DNA replication	10/285	36/8149	2.65498e-07	3.57094e-05	3.33968e-05	MCM2/MCM4/POLE2/MCM6/RFC3/DNA2/PRIM1/RFC4/FEN1/MCM7	10
hsa04115	p53 signaling pathway	12/285	73/8149	7.24276e-06	0.000649434	0.000607375	CDK1/CDK6/CCNB1/SERPINB5/CCNB2/RRM2/CCNE2/CDKN2A/PMAIP1/CCNE1/CHEK1/GTSE1	12
hsa04114	Oocyte meiosis	15/285	131/8149	4.89854e-05	0.00329427	0.00308092	PLK1/PKMYT1/CDK1/MAD2L1/ESPL1/CCNB1/CCNB2/CDC20/FBXO5/CALML5/CDC25C/CCNE2/AURKA/CCNE1/BUB1	15
hsa04218	Cellular senescence	16/285	156/8149	0.000105496	0.00567568	0.00530811	E2F2/IL1A/CDK1/MYBL2/CDK6/E2F1/CCNB1/CCNA2/CCNB2/CDC25A/CALML5/CCNE2/CDKN2A/CCNE1/CHEK1/FOXM1	16
hsa04914	Progesterone-mediated oocyte maturation	11/285	102/8149	0.000830285	0.0372244	0.0348137	PLK1/PKMYT1/CDK1/MAD2L1/CCNB1/CCNA2/CCNB2/CDC25A/CDC25C/AURKA/BUB1	11
hsa05206	MicroRNAs in cancer	22/285	310/8149	0.00122474	0.0464488	0.0434407	CYP24A1/KIF23/BRCA1/E2F2/IGF2BP1/MIR27B/HMGA2/CDCA5/CDK6/E2F1/TNXB/SERPINB5/FSCN1/PLAU/STMN1/CDC25A/CDC25C/CCNE2/CDKN2A/CCNE1/DNMT3B/EZH2	22
hsa05412	Arrhythmogenic right ventricular cardiomyopathy	9/285	77/8149	0.00138138	0.0464488	0.0434407	DSC2/SGCA/DES/CDH2/CACNG4/CACNA2D2/PKP2/DSP/ITGA9	9

## Sheet: Supplementary Table S10
GSEA pathway analysis results
id	Description	setSize	enrichmentScore	NES	pvalue	p.adjust	qvalues	rank	leading_edge	core_enrichment
KEGG_CELL_CYCLE	KEGG_CELL_CYCLE	120	0.734093	2.68901	1e-10	1.83e-08	1.43158e-08	2076	tags=48%, list=11%, signal=42%	TTK/CCNA2/BUB1B/CDC20/CDC6/CDC45/ESPL1/CCNE1/BUB1/ORC1/CCNB2/SMC1B/PLK1/MAD2L1/CHEK1/CDC25C/CDK1/CCNB1/CDC25A/MCM2/PKMYT1/E2F2/MCM4/ORC6/CDKN2A/CDC7/CCNE2/E2F1/MCM6/MCM7/DBF4/CDK6/SKP2/PTTG1/TFDP1/RBL1/PCNA/CHEK2/PRKDC/CCNA1/CDK2/MCM3/MCM5/YWHAG/HDAC2/E2F3/CDK4/MYC/CDKN2C/SMC3/ORC5/MAD2L2/YWHAQ/YWHAZ/ANAPC1/BUB3/SMC1A
KEGG_OOCYTE_MEIOSIS	KEGG_OOCYTE_MEIOSIS	94	0.627989	2.22705	1.47615e-08	1.35068e-06	1.05662e-06	2076	tags=33%, list=11%, signal=29%	CALML5/CDC20/SPDYC/ESPL1/CCNE1/BUB1/SGO1/CCNB2/SMC1B/PLK1/MAD2L1/CDC25C/CDK1/CCNB1/PKMYT1/AURKA/CCNE2/FBXO5/PTTG1/CDK2/YWHAG/ADCY3/MAPK12/SMC3/STAG3/MAD2L2/YWHAQ/YWHAZ/PPP2R1B/ANAPC1/SMC1A
KEGG_DNA_REPLICATION	KEGG_DNA_REPLICATION	34	0.777557	2.27854	3.20406e-07	1.95448e-05	1.52896e-05	3080	tags=76%, list=17%, signal=64%	MCM2/MCM4/RFC4/POLE2/PRIM1/MCM6/DNA2/MCM7/FEN1/RFC3/PCNA/RFC5/MCM3/POLE/MCM5/PRIM2/RFC2/RPA3/POLD1/LIG1/POLD2/POLA2/POLA1/POLD3/SSBP1/POLE3
KEGG_SPLICEOSOME	KEGG_SPLICEOSOME	125	0.529036	1.94866	8.13772e-06	0.000372301	0.000291245	6261	tags=65%, list=34%, signal=43%	HSPA6/HSPA2/ALYREF/SNRPD1/HSPA1B/HSPA1A/EIF4A3/SNRPA1/LSM5/WBP11/SNRPB/SNRPF/PRPF4/EFTUD2/PPIL1/U2SURP/SNRPG/PRPF40A/MAGOHB/SRSF9/PRPF19/SF3B6/SNRNP200/NCBP1/NCBP2/BUD31/SNRNP40/MAGOH/THOC3/SF3B4/SMNDC1/DDX23/HSPA8/U2AF2/USP39/SNRPC/RBM17/CDC5L/SNW1/PHF5A/CHERP/DHX15/PPIH/CTNNBL1/BCAS2/SNRPD2/HNRNPC/PUF60/HNRNPM/PLRG1/TRA2B/LSM2/SF3B2/SF3B3/PCBP1/SNRPE/SF3A3/SNRPB2/PRPF40B/SNRNP27/TCERG1/LSM4/LSM…
KEGG_ASTHMA	KEGG_ASTHMA	19	-0.803817	-2.18866	2.33783e-05	0.000779261	0.000609603	2405	tags=79%, list=13%, signal=69%	HLA-DQA2/HLA-DQA1/HLA-DMB/HLA-DRA/HLA-DPA1/HLA-DQB1/HLA-DRB1/HLA-DOB/HLA-DOA/HLA-DPB1/HLA-DMA/HLA-DRB5/CD40LG/MS4A2/FCER1A
KEGG_P53_SIGNALING_PATHWAY	KEGG_P53_SIGNALING_PATHWAY	65	0.607953	2.04221	2.8973e-05	0.000779261	0.000609603	1600	tags=29%, list=9%, signal=27%	SERPINB5/RRM2/CCNE1/CCNB2/GTSE1/CHEK1/CDK1/CCNB1/CDKN2A/PMAIP1/CCNE2/CDK6/CHEK2/SERPINE1/PERP/CDK2/IGFBP3/CYCS/CDK4
KEGG_SYSTEMIC_LUPUS_ERYTHEMATOSUS	KEGG_SYSTEMIC_LUPUS_ERYTHEMATOSUS	106	0.538629	1.91951	3.21326e-05	0.000779261	0.000609603	1497	tags=33%, list=8%, signal=30%	H4C13/H4C6/H3C3/H3C7/H2BC3/H2AC14/H2AC12/H3C2/H2AC16/H2AC4/H4C4/H2BC10/H3C11/H2AC21/H2BC17/H3C12/H4C1/H2BC13/H2BC14/H3C13/H2AC11/H2BC11/H3C1/H2AC13/H4C2/H2BC9/H2AZ1/H2AX/H2AC20/H4C3/H2AC8/IFNG/H2BC7/SNRPD1/ACTN1
KEGG_INTESTINAL_IMMUNE_NETWORK_FOR_IGA_PRODUCTION	KEGG_INTESTINAL_IMMUNE_NETWORK_FOR_IGA_PRODUCTION	34	-0.677775	-2.1078	3.40661e-05	0.000779261	0.000609603	2856	tags=56%, list=16%, signal=47%	CD28/CXCR4/HLA-DQA2/HLA-DQA1/HLA-DMB/TNFSF13/HLA-DRA/HLA-DPA1/TNFRSF13C/HLA-DQB1/HLA-DRB1/HLA-DOB/HLA-DOA/HLA-DPB1/HLA-DMA/TNFRSF17/HLA-DRB5/CD40LG/PIGR
KEGG_MISMATCH_REPAIR	KEGG_MISMATCH_REPAIR	22	0.767563	2.05224	6.29283e-05	0.00127954	0.00100097	2911	tags=68%, list=16%, signal=57%	EXO1/RFC4/RFC3/PCNA/RFC5/MSH2/MSH6/RFC2/RPA3/POLD1/LIG1/POLD2/POLD3/SSBP1/PMS2
KEGG_PROTEASOME	KEGG_PROTEASOME	41	0.669597	2.04881	0.000102745	0.00188024	0.00147088	5228	tags=83%, list=29%, signal=59%	IFNG/PSMD2/PSMD11/PSMD1/PSMD14/PSMC1/PSMD3/PSMB9/PSMB5/PSME4/PSME3/PSMC4/PSMD12/PSMB3/PSMA5/PSMD7/PSMC2/PSMB2/SEM1/PSMA6/PSMC6/PSMA7/PSMB4/POMP/PSME2/PSMB7/PSMD8/PSMA4/PSMD4/PSMB1/PSMC3/PSMC5/PSMB8/PSMA3
KEGG_PROGESTERONE_MEDIATED_OOCYTE_MATURATION	KEGG_PROGESTERONE_MEDIATED_OOCYTE_MATURATION	73	0.564431	1.92912	0.00013115	0.00218186	0.00170684	2688	tags=30%, list=15%, signal=26%	CCNA2/SPDYC/BUB1/CCNB2/PLK1/MAD2L1/CDC25C/CDK1/CCNB1/CDC25A/PKMYT1/CCNA1/CDK2/ADCY3/MAPK12/KRAS/MAD2L2/ANAPC1/HSP90AA1/CDC27/GNAI3/ADCY1
KEGG_HOMOLOGOUS_RECOMBINATION	KEGG_HOMOLOGOUS_RECOMBINATION	24	0.724652	1.97862	0.00027811	0.00424118	0.00331781	3301	tags=67%, list=18%, signal=55%	RAD54L/XRCC2/RAD51/EME1/BLM/BRCA2/RPA3/POLD1/POLD2/NBN/POLD3/SSBP1/SEM1/RAD51C/TOP3A/XRCC3
KEGG_ARACHIDONIC_ACID_METABOLISM	KEGG_ARACHIDONIC_ACID_METABOLISM	41	-0.598831	-1.94089	0.000512727	0.00721762	0.00564622	1752	tags=39%, list=10%, signal=35%	PLA2G4E/CBR3/GGT5/PLA2G3/EPHX2/PLA2G12B/LTC4S/HPGDS/PTGDS/ALOX15B/ALOX15/GGT6/CBR1/PLA2G1B/PLA2G10/PLA2G2A
KEGG_PATHWAYS_IN_CANCER	KEGG_PATHWAYS_IN_CANCER	285	0.378407	1.52269	0.000921962	0.0120514	0.00942758	2766	tags=25%, list=15%, signal=21%	FGF12/SLC2A1/BIRC5/CCNE1/LAMC2/RAD51/WNT7A/WNT16/E2F2/CDKN2A/FZD10/VEGFC/CCNE2/E2F1/CKS1B/EGLN3/CDK6/PAX8/BRCA2/SKP2/MET/CXCL8/FGF19/RAC3/LAMA3/ITGA6/CCNA1/CDK2/EGFR/FN1/MSH2/MSH6/LAMB3/GLI3/BIRC3/PTGS2/SMO/HIF1A/STAT1/NRAS/HDAC2/CYCS/ITGB1/PLD1/E2F3/CDK4/MYC/TGFA/PPARG/KRAS/CBLC/ITGAV/ERBB2/LAMA5/NKX3-1/HSP90AA1/TPM3/RALA/EGF/TFG/DVL3/LAMB1/CUL2/RALB/VEGFA/BID/NOS2/LAMC1/ITGA3/FADD/CRKL
KEGG_PYRIMIDINE_METABOLISM	KEGG_PYRIMIDINE_METABOLISM	89	0.490812	1.72216	0.00103581	0.0126369	0.00988565	5051	tags=53%, list=28%, signal=38%	RRM2/TXNRD1/CDA/TK1/POLE2/TYMS/PRIM1/UCK2/POLR3G/CTPS1/POLE/DTYMK/PRIM2/CAD/RRM1/NME1/POLD1/PNPT1/PNP/POLD2/NT5C3A/POLA2/UMPS/POLA1/DCK/UPP1/POLD3/CMPK2/POLR3A/POLR1A/POLE3/POLR2B/CANT1/NT5E/POLR2H/DUT/NT5M/POLR1B/POLR2D/POLR2K/NME7/ENTPD5/POLR2J/POLR3F/POLR3C/POLR3D/NUDT2
KEGG_COMPLEMENT_AND_COAGULATION_CASCADES	KEGG_COMPLEMENT_AND_COAGULATION_CASCADES	57	-0.514342	-1.78764	0.00151328	0.0173081	0.0135399	2177	tags=47%, list=12%, signal=42%	CD59/THBD/TFPI/C8B/CD55/F10/CR1/C5/F8/SERPINF2/SERPINA1/C4B/VWF/C4A/CFD/C3/A2M/C2/CFI/CR2/C7/CPB2/C4BPA/C6/F11/C8A/SERPIND1
KEGG_ALPHA_LINOLENIC_ACID_METABOLISM	KEGG_ALPHA_LINOLENIC_ACID_METABOLISM	14	-0.739313	-1.8209	0.0022517	0.0234173	0.018319	811	tags=43%, list=4%, signal=41%	PLA2G4E/PLA2G3/PLA2G12B/PLA2G1B/PLA2G10/PLA2G2A
KEGG_LINOLEIC_ACID_METABOLISM	KEGG_LINOLEIC_ACID_METABOLISM	16	-0.728475	-1.86296	0.00230334	0.0234173	0.018319	1752	tags=50%, list=10%, signal=45%	PLA2G4E/CYP3A5/PLA2G3/PLA2G12B/ALOX15/PLA2G1B/PLA2G10/PLA2G2A
KEGG_SMALL_CELL_LUNG_CANCER	KEGG_SMALL_CELL_LUNG_CANCER	79	0.497621	1.71284	0.00251137	0.0241884	0.0189222	2668	tags=33%, list=15%, signal=28%	CCNE1/LAMC2/E2F2/CCNE2/E2F1/CKS1B/CDK6/SKP2/LAMA3/ITGA6/CDK2/FN1/LAMB3/BIRC3/PTGS2/CYCS/ITGB1/E2F3/CDK4/MYC/ITGAV/LAMA5/LAMB1/NOS2/LAMC1/ITGA3
KEGG_DRUG_METABOLISM_OTHER_ENZYMES	KEGG_DRUG_METABOLISM_OTHER_ENZYMES	28	0.643069	1.80737	0.00272925	0.0249727	0.0195357	2559	tags=50%, list=14%, signal=43%	UGT1A10/CYP2A6/CDA/TK1/UGT1A6/UCK2/UGT2B4/GMPS/HPRT1/XDH/UMPS/UGT2B7/UPP1/IMPDH1
KEGG_AUTOIMMUNE_THYROID_DISEASE	KEGG_AUTOIMMUNE_THYROID_DISEASE	29	-0.609772	-1.83474	0.00296735	0.0258583	0.0202286	3165	tags=52%, list=17%, signal=43%	HLA-E/CD28/HLA-DQA2/HLA-DQA1/HLA-DMB/HLA-DRA/HLA-DPA1/HLA-DQB1/HLA-DRB1/HLA-DOB/HLA-DOA/HLA-DPB1/HLA-DMA/HLA-DRB5/CD40LG
KEGG_ALLOGRAFT_REJECTION	KEGG_ALLOGRAFT_REJECTION	29	-0.607035	-1.8265	0.00329936	0.0274345	0.0214616	3165	tags=52%, list=17%, signal=43%	HLA-E/CD28/HLA-DQA2/HLA-DQA1/HLA-DMB/HLA-DRA/HLA-DPA1/HLA-DQB1/HLA-DRB1/HLA-DOB/HLA-DOA/HLA-DPB1/HLA-DMA/HLA-DRB5/CD40LG
KEGG_NUCLEOTIDE_EXCISION_REPAIR	KEGG_NUCLEOTIDE_EXCISION_REPAIR	40	0.582602	1.77516	0.00348838	0.0274345	0.0214616	4610	tags=52%, list=25%, signal=39%	RFC4/POLE2/RFC3/PCNA/RFC5/POLE/RFC2/RPA3/POLD1/LIG1/POLD2/CUL4A/POLD3/GTF2H3/RAD23B/POLE3/CUL4B/MNAT1/RFC1/RAD23A/RPA1
KEGG_ETHER_LIPID_METABOLISM	KEGG_ETHER_LIPID_METABOLISM	27	-0.610271	-1.81666	0.00359797	0.0274345	0.0214616	811	tags=44%, list=4%, signal=43%	PLPP1/PLPP3/PLA2G5/LPCAT2/LPCAT1/PLA2G6/PLA2G4E/PLA2G3/PLA2G12B/PLA2G1B/PLA2G10/PLA2G2A
KEGG_UBIQUITIN_MEDIATED_PROTEOLYSIS	KEGG_UBIQUITIN_MEDIATED_PROTEOLYSIS	127	0.433038	1.60502	0.00433873	0.0317595	0.024845	5708	tags=46%, list=31%, signal=32%	UBE2C/CDC20/BRCA1/UBE2S/SKP2/BIRC3/UBA2/KLHL13/UBA6/NEDD4/CBLC/CUL4A/UBE2E3/ANAPC1/CDC27/UBE3C/CUL2/CDC34/SAE1/UBR5/PRPF19/UBE2D1/MID1/UBE2K/UBE2L6/UBE4A/FANCL/HUWE1/CBL/UBE2H/ANAPC7/UBE2O/TRIP12/UBE2M/ITCH/ELOC/TRIM37/UBE2E2/CUL4B/UBE2N/SMURF1/UBE2R2/UBE2Z/BIRC2/NHLRC1/UBE2L3/CUL1/UBE2G1/RNF7/UBE2F/UBE2E1/DDB1/BIRC6/SMURF2/PML/ANAPC5/UBA1/ANAPC11/UBE2Q2
KEGG_PATHOGENIC_ESCHERICHIA_COLI_INFECTION	KEGG_PATHOGENIC_ESCHERICHIA_COLI_INFECTION	48	0.536306	1.70197	0.00530435	0.0373345	0.0292061	3376	tags=40%, list=19%, signal=32%	TUBA3C/TUBB4A/TUBB2B/TUBA1C/TUBA1B/TUBB6/TUBB/TUBA4A/ITGB1/CLDN1/KRT18/ARPC1A/YWHAQ/YWHAZ/NCL/ACTG1/ARPC1B/TUBB2A/NCK1
KEGG_BASE_EXCISION_REPAIR	KEGG_BASE_EXCISION_REPAIR	33	0.571014	1.66149	0.00724429	0.047556	0.0372022	3769	tags=52%, list=21%, signal=41%	NEIL3/POLE2/FEN1/PCNA/POLE/UNG/TDG/POLD1/LIG1/PARP2/POLD2/LIG3/POLD3/POLE3/PARP1/APEX1/APEX2
KEGG_DRUG_METABOLISM_CYTOCHROME_P450	KEGG_DRUG_METABOLISM_CYTOCHROME_P450	42	-0.517986	-1.68267	0.00727632	0.047556	0.0372022	2068	tags=45%, list=11%, signal=40%	FMO4/MAOB/GSTM2/ALDH3A1/FMO3/CYP3A5/ADH7/GSTA2/ALDH3B1/CYP2D6/GSTA3/FMO2/GSTA1/MAOA/GSTM5/ADH1C/FMO5/UGT2B15/ADH1B
KEGG_PANCREATIC_CANCER	KEGG_PANCREATIC_CANCER	68	0.484378	1.64582	0.00996912	0.0618483	0.0483829	4279	tags=43%, list=24%, signal=33%	RAD51/E2F2/CDKN2A/VEGFC/E2F1/CDK6/BRCA2/RAC3/EGFR/STAT1/PLD1/E2F3/CDK4/TGFA/KRAS/ERBB2/RALA/EGF/RALB/VEGFA/PIK3CA/TGFB2/CCND1/RAC1/RALBP1/PIK3CB/MAP2K1/CHUK/SMAD3
KEGG_ONE_CARBON_POOL_BY_FOLATE	KEGG_ONE_CARBON_POOL_BY_FOLATE	13	0.734298	1.75551	0.0101626	0.0618483	0.0483829	2584	tags=62%, list=14%, signal=53%	TYMS/MTHFD2/MTHFD1/MTHFD1L/DHFR/SHMT2/GART/ATIC
KEGG_VASCULAR_SMOOTH_MUSCLE_CONTRACTION	KEGG_VASCULAR_SMOOTH_MUSCLE_CONTRACTION	91	-0.416243	-1.59256	0.010477	0.0618483	0.0483829	4125	tags=41%, list=23%, signal=32%	ACTG2/ITPR2/ADCY7/GUCY1A1/PRKCE/GNAQ/PLA2G5/ITPR1/PRKCD/PRKCQ/IRAG1/PPP1R14A/ARHGEF1/RAMP1/PLA2G6/PRKG1/PLCB4/ADCY4/CACNA1C/PTGIR/PRKCB/PPP1R12B/ADCY9/PLA2G4E/CALCRL/RAMP2/PLCB2/CACNA1D/GUCY1A2/PLA2G3/RAMP3/MYH11/PLA2G12B/NPR1/PLA2G1B/PLA2G10/PLA2G2A
KEGG_MELANOMA	KEGG_MELANOMA	54	0.519911	1.69134	0.0123009	0.0703455	0.0550302	2225	tags=24%, list=12%, signal=21%	FGF12/E2F2/CDKN2A/E2F1/CDK6/MET/FGF19/EGFR/NRAS/E2F3/CDK4/KRAS/EGF
KEGG_VIRAL_MYOCARDITIS	KEGG_VIRAL_MYOCARDITIS	58	-0.45337	-1.57318	0.0137407	0.0761982	0.0596086	3290	tags=36%, list=18%, signal=30%	ITGAL/HLA-E/CD28/SGCG/HLA-DQA2/HLA-DQA1/CD55/HLA-DMB/HLA-DRA/LAMA2/HLA-DPA1/HLA-DQB1/HLA-DRB1/HLA-DOB/HLA-DOA/HLA-DPB1/HLA-DMA/HLA-DRB5/MYH11/CD40LG/SGCA
KEGG_GLYOXYLATE_AND_DICARBOXYLATE_METABOLISM	KEGG_GLYOXYLATE_AND_DICARBOXYLATE_METABOLISM	13	0.713541	1.70588	0.0147444	0.0791878	0.0619473	3789	tags=54%, list=21%, signal=43%	MTHFD2/MTHFD1/MTHFD1L/CS/MDH2/PGP/MDH1
KEGG_AMINOACYL_TRNA_BIOSYNTHESIS	KEGG_AMINOACYL_TRNA_BIOSYNTHESIS	40	0.529755	1.61414	0.0151452	0.0791878	0.0619473	6531	tags=68%, list=36%, signal=43%	TARS1/WARS1/DARS2/YARS2/GARS1/MARS1/FARSB/IARS1/DARS1/VARS1/RARS1/MARS2/SARS2/EPRS1/LARS2/KARS1/FARSA/CARS1/NARS1/NARS2/IARS2/YARS1/PARS2/TARS2/AARS2/AARS1/RARS2
KEGG_FC_EPSILON_RI_SIGNALING_PATHWAY	KEGG_FC_EPSILON_RI_SIGNALING_PATHWAY	67	-0.417237	-1.48874	0.0176095	0.0895152	0.0700263	811	tags=30%, list=4%, signal=29%	PDPK1/INPP5D/PRKCE/PLA2G5/PRKCD/PIK3CG/PIK3R5/PIK3R1/PLA2G6/PLCG2/BTK/PRKCB/PLA2G4E/PLA2G3/PLA2G12B/MS4A2/FCER1A/PLA2G1B/PLA2G10/PLA2G2A
KEGG_PRIMARY_BILE_ACID_BIOSYNTHESIS	KEGG_PRIMARY_BILE_ACID_BIOSYNTHESIS	11	-0.668539	-1.57075	0.0202392	0.100102	0.0783081	3771	tags=73%, list=21%, signal=58%	SCP2/CYP7B1/BAAT/HSD17B4/CYP39A1/ACOX2/CYP27A1/CH25H
KEGG_BASAL_TRANSCRIPTION_FACTORS	KEGG_BASAL_TRANSCRIPTION_FACTORS	28	0.572576	1.60925	0.0216219	0.104127	0.0814565	6485	tags=68%, list=36%, signal=44%	TAF6/TAF2/GTF2H3/GTF2IRD1/GTF2E1/TAF5/TAF13/GTF2A2/GTF2E2/TBP/GTF2A1/TAF4/TAF4B/TBPL1/TAF11/GTF2B/TAF5L/GTF2F2/GTF2H1
KEGG_REGULATION_OF_ACTIN_CYTOSKELETON	KEGG_REGULATION_OF_ACTIN_CYTOSKELETON	173	0.371774	1.42539	0.0225671	0.105892	0.0828373	4132	tags=34%, list=23%, signal=26%	F2/FGF12/DIAPH3/IQGAP3/ARHGEF4/PFN2/ITGA5/FGD1/FGF19/RAC3/WASF1/ITGA6/EGFR/VAV3/FN1/NRAS/ITGB8/ACTN1/ITGB1/RDX/KRAS/CFL2/ARPC1A/PAK2/GNA12/ITGAV/EGF/LIMK1/ITGA3/PIP4K2C/GNA13/CRKL/TIAM1/PIP4K2A/ITGB4/ITGA2/ACTN4/ACTG1/ARPC1B/PPP1R12A/GIT1/NCKAP1/PFN4/PPP1CC/PIK3CA/ITGA11/VCL/PXN/PAK4/VAV2/CFL1/RAC1/ENAH/PIP5K1A/PDGFB/ACTB/PIK3CB/MAP2K1
KEGG_HEMATOPOIETIC_CELL_LINEAGE	KEGG_HEMATOPOIETIC_CELL_LINEAGE	68	-0.424664	-1.51781	0.0238365	0.108306	0.0847258	3088	tags=53%, list=17%, signal=44%	ITGB3/CD4/IL7R/ITGA4/CD3E/IL1R1/IL7/EPOR/CD59/ANPEP/CD33/KIT/GP1BA/CD55/CR1/CD1D/CD34/CD5/CSF3R/IL6R/IL11RA/HLA-DRA/CD37/CD36/HLA-DRB1/HLA-DRB5/CSF3/CD19/CD22/CD1B/MS4A1/CR2/CD1C/CD1E/CD1A/FCER2
KEGG_FATTY_ACID_METABOLISM	KEGG_FATTY_ACID_METABOLISM	35	-0.508122	-1.60314	0.0242652	0.108306	0.0847258	2901	tags=31%, list=16%, signal=26%	ACAT1/ACAA1/ACADS/ACADSB/ADH7/ACSL5/ALDH3A2/ALDH2/ADH1C/ACADL/ADH1B
KEGG_ALDOSTERONE_REGULATED_SODIUM_REABSORPTION	KEGG_ALDOSTERONE_REGULATED_SODIUM_REABSORPTION	32	-0.527695	-1.60787	0.0249913	0.108824	0.085131	3734	tags=53%, list=21%, signal=42%	ATP1A1/PIK3CG/PIK3R5/PIK3R1/SGK1/SCNN1A/SLC9A3R2/PRKCB/ATP1B1/NEDD4L/HSD11B2/NR3C2/FXYD4/SCNN1G/ATP1B2/SCNN1B/ATP1A2
KEGG_RNA_DEGRADATION	KEGG_RNA_DEGRADATION	56	0.47222	1.54581	0.0255706	0.108824	0.085131	7065	tags=71%, list=39%, signal=44%	HSPD1/PNPT1/PATL1/ENO2/LSM5/ENO1/EXOSC2/EXOSC9/CNOT9/LSM1/TENT4A/EXOSC10/LSM2/EDC3/EXOSC3/LSM4/LSM6/PAPOLA/CNOT3/HSPA9/XRN2/MPHOSPH6/CNOT1/XRN1/EXOSC8/LSM3/EXOSC4/CNOT10/LSM8/CNOT4/EXOSC5/DCPS/CNOT2/ZCCHC7/SKIV2L/C1D/MTREX/CNOT6/DIS3/EDC4
KEGG_LONG_TERM_DEPRESSION	KEGG_LONG_TERM_DEPRESSION	52	-0.45254	-1.54011	0.0361431	0.148178	0.115917	2827	tags=35%, list=16%, signal=29%	ITPR2/GUCY1A1/GNAQ/PLA2G5/ITPR1/PLA2G6/PRKG1/PLCB4/PRKCB/PLA2G4E/PLCB2/GUCY1A2/PLA2G3/PLA2G12B/GRIA1/PLA2G1B/PLA2G10/PLA2G2A
KEGG_METABOLISM_OF_XENOBIOTICS_BY_CYTOCHROME_P450	KEGG_METABOLISM_OF_XENOBIOTICS_BY_CYTOCHROME_P450	42	-0.448626	-1.45735	0.0364372	0.148178	0.115917	1624	tags=33%, list=9%, signal=30%	GSTM2/ALDH3A1/CYP3A5/ADH7/GSTA2/ALDH3B1/GSTA3/GSTA1/GSTM5/EPHX1/CYP2F1/ADH1C/UGT2B15/ADH1B
KEGG_GLIOMA	KEGG_GLIOMA	57	0.448304	1.47188	0.0402119	0.157005	0.122823	2225	tags=21%, list=12%, signal=19%	CALML5/E2F2/CDKN2A/E2F1/CDK6/EGFR/NRAS/E2F3/CDK4/TGFA/KRAS/EGF
KEGG_STARCH_AND_SUCROSE_METABOLISM	KEGG_STARCH_AND_SUCROSE_METABOLISM	26	0.55948	1.55208	0.0403238	0.157005	0.122823	2546	tags=46%, list=14%, signal=40%	UGT1A10/UGT1A6/PYGL/ENPP1/UGT2B4/PGM2/HK2/UGDH/PGM2L1/GPI/UGT2B7/GBE1

[truncated: 1 more sheets: Supplementary Table S11]
